# Supplementary material for: Circular Dichroism and Multiphoton Circularly Polarized Luminescence Switching Using a Bis‐perylene Diimide Macrocycle
Source: Chemistry. 2025 Aug 22;31(53):e01734. doi: 10.1002/chem.202501734 (PMC12451419; doi:10.1002/chem.202501734)
Supplement: Supplementary file 2 — Supporting Information [file CHEM-31-e01734-s002.zip]

Archive with 5 entries (5 files):
- DFT structures/confA_1-MM_B973c_toluene_opt.xyz
- DFT structures/confA_1-PP_B973c_toluene_opt.xyz
- DFT structures/confB_1-MstarMstar_B973c_TCE_opt.xyz
- DFT structures/confB_1-PstarPstar_B973c_TCE_opt.xyz
- DFT structures/macrocycle 1_crest_conformers.xyz
