# Supplementary material for: Circular Dichroism and Multiphoton Circularly Polarized Luminescence Switching Using a Bis‐perylene Diimide Macrocycle
Source: Chemistry. 2025 Aug 22;31(53):e01734. doi: 10.1002/chem.202501734 (PMC12451419; doi:10.1002/chem.202501734)
Supplement: Supplementary file 2 — Supporting Information [file CHEM-31-e01734-s002.zip › DFT structures/confA_1-MM_B973c_toluene_opt.xyz]

196
Energy =
O    -6.1041311    0.1242678   -2.1193058 
C    -5.1105294    0.8015277   -1.9086293 
N    -5.2267266    2.1875173   -1.7218393 
C    -4.1595712    3.0389559   -1.4407894 
O    -4.3505366    4.2249075   -1.1892414 
C    -3.7505072    0.2396290   -1.8667868 
C    -2.6304864    1.0733073   -1.7042887 
C    -1.3168624    0.5247211   -1.7643548 
C    -0.1981902    1.4091297   -1.7150003 
C    -0.4450192    2.7507915   -1.4430504 
C    -1.7213745    3.2636625   -1.3286828 
C    -2.8204806    2.4483779   -1.4836481 
C    -1.1493646   -0.8833152   -1.8937065 
C     0.1990772   -1.4096979   -1.7155263 
C     1.3177344   -0.5252727   -1.7646793 
C     1.1502347    0.8828122   -1.8934688 
C     2.2922827    1.6779529   -2.1324513 
C     2.2167094    3.1018091   -2.4686035 
C     2.6883349    4.1878860   -1.7684452 
N     2.2192551    5.2595988   -2.4451124 
N     1.5136843    4.8685295   -3.5284978 
N     1.5236704    3.5659654   -3.5535268 
C     2.1330045    6.6379670   -1.9668393 
C     1.0311002    6.7628945   -0.9466814 
C     1.3200717    6.7830734    0.4148236 
C     0.2987899    6.7792544    1.3535561 
C    -0.3009286    6.7773578   -1.3505336 
C    -1.3222027    6.7812259   -0.4118230 
C    -1.0332107    6.7629361    0.9497161 
C    -2.1349747    6.6379624    1.9699965 
N    -2.2216035    5.2593216    2.4475137 
C    -2.6899485    4.1878696    1.7699088 
C    -2.2182174    3.1015154    2.4695671 
N    -1.5258393    3.5652241    3.5551010 
N    -1.5163544    4.8677974    3.5309478 
C    -2.2931581    1.6778133    2.1325973 
C    -1.1507716    0.8831390    1.8936728 
C     0.1975621    1.4099520    1.7158037 
C     0.4440836    2.7518693    1.4447670 
C     1.7203279    3.2651362    1.3306769 
C     2.8196459    2.4500105    1.4850512 
C     2.6299793    1.0747708    1.7049288 
C     3.7502187    0.2412865    1.8669439 
C     5.1101251    0.8034139    1.9088157 
N     5.2260393    2.1894570    1.7223479 
C     4.1586413    3.0408421    1.4420469 
O     4.3493411    4.2268996    1.1908095 
O     6.1038824    0.1262621    2.1191173 
C     3.5642595   -1.1018427    2.1042034 
C     2.2916785   -1.6771554    2.1323092 
C     2.2165659   -3.1009129    2.4689165 
C     2.6889148   -4.1870837    1.7693867 
N     2.2202379   -5.2587141    2.4464637 
C     2.1343653   -6.6373014    1.9687393 
C     1.0330451   -6.7626308    0.9480023 
C     1.3226744   -6.7825127   -0.4133627 
C     0.3018323   -6.7789985   -1.3525706 
C    -1.0303611   -6.7632680   -0.9493580 
C    -1.3199952   -6.7818787    0.4120410 
C    -0.2991670   -6.7777614    1.3512332 
N     1.5140909   -4.8674810    3.5294092 
N     1.5233994   -3.5649087    3.5538246 
C     1.1493889   -0.8823217    1.8934562 
C    -0.1988785   -1.4090243    1.7150090 
C    -1.3178156   -0.5249516    1.7642436 
C    -2.6312539   -1.0739592    1.7039956 
C    -3.7515613   -0.2406537    1.8664629 
C    -5.1113822   -0.8030076    1.9083611 
O    -6.1051754   -0.1261257    2.1193693 
C    -3.5656999    1.1023977    2.1042558 
C    -2.8208118   -2.4490679    1.4832106 
C    -4.1597324   -3.0400162    1.4399370 
N    -5.2271710   -2.1889606    1.7211483 
O    -4.3503126   -4.2259347    1.1879784 
C    -1.7214383   -3.2640425    1.3284869 
C    -0.4452627   -2.7507848    1.4431127 
C     1.3164874    0.5258246    1.7647596 
C     3.5649985    1.1028978   -2.1048197 
C     3.7513422   -0.2401725   -1.8674861 
C     2.6313578   -1.0738719   -1.7048927 
C     2.8213914   -2.4489691   -1.4844628 
C     4.1605212   -3.0394397   -1.4413213 
N     5.2276292   -2.1879817   -1.7225582 
C     5.1113369   -0.8020666   -1.9097861 
O     6.1048467   -0.1248366   -2.1210069 
O     4.3515515   -4.2252845   -1.1893495 
C     1.7223006   -3.2643222   -1.3296927 
C     0.4459327   -2.7514472   -1.4439888 
C    -2.2914477   -1.6783613   -2.1328457 
C    -2.2158500   -3.1020095   -2.4698179 
C    -2.6876625   -4.1885397   -1.7704800 
N    -2.2182930   -5.2598262   -2.4476476 
C    -2.1316970   -6.6384637   -1.9701210 
N    -1.5123614   -4.8680358   -3.5305591 
N    -1.5223988   -3.5654769   -3.5547883 
C    -3.5641850   -1.1033652   -2.1045926 
H     0.3712346    3.4290029   -1.3089250 
H    -1.8606323    4.3156622   -1.1465486 
H     3.2579715    4.2847812   -0.8629103 
H     3.0956407    6.9114302   -1.5463012 
H     1.9475659    7.2549005   -2.8400680 
H     2.3495981    6.7837261    0.7469961 
H     0.5400459    6.7662862    2.4072457 
H    -0.5421743    6.7629295   -2.4042082 
H    -2.3517362    6.7805235   -0.7439585 
H    -3.0976289    6.9121688    1.5499608 
H    -1.9489602    7.2541994    2.8435932 
H    -3.2591756    4.2850608    0.8641426 
H    -0.3723285    3.4299639    1.3109932 
H     1.8593385    4.3172742    1.1490856 
H     4.4261450   -1.7191327    2.3035071 
H     3.2589270   -4.2840606    0.8640936 
H     1.9482786   -7.2537793    2.8421485 
H     3.0972795   -6.9110189    1.5490005 
H     2.3523568   -6.7827462   -0.7450532 
H     0.5435751   -6.7657654   -2.4061441 
H    -2.3496846   -6.7816016    0.7436964 
H    -0.5409121   -6.7636539    2.4047979 
H    -4.4276159    1.7195324    2.3038836 
H    -1.8603570   -4.3160862    1.1463342 
H     0.3712288   -3.4287546    1.3091770 
H     4.4266749    1.7203557   -2.3044881 
H     1.8615840   -4.3163595   -1.1477494 
H    -0.3703063   -3.4297151   -1.3100367 
H    -3.2576306   -4.2858805   -0.8651895 
H    -1.9452872   -7.2547146   -2.8436253 
H    -3.0944904   -6.9127442   -1.5504455 
H    -4.4258972   -1.7207947   -2.3042178 
C    -6.5291944   -2.7843958    1.9115391 
C    -7.3219072   -3.0732580    0.8043087 
C    -6.8519101   -2.7887486   -0.5830667 
C    -8.5689186   -3.6464265    1.0386055 
H    -9.2068661   -3.8770955    0.1965963 
C    -8.9953861   -3.9220657    2.3275196 
H    -9.9673411   -4.3668197    2.4903124 
C    -8.1786275   -3.6319323    3.4087678 
H    -8.5112705   -3.8528887    4.4136299 
C    -6.9257269   -3.0566859    3.2204345 
C    -6.0386125   -2.7411769    4.3823697 
C     6.5283025    2.7845368    1.9122481 
C     7.3208229    3.0727239    0.8047127 
C     6.8503047    2.7878479   -0.5824110 
C     8.5681595    3.6453931    1.0384779 
H     9.2059550    3.8755748    0.1962205 
C     8.9951166    3.9211962    2.3271989 
H     9.9673256    4.3655420    2.4895897 
C     8.1785378    3.6317381    3.4087646 
H     8.5116128    3.8527342    4.4134747 
C     6.9253137    3.0570216    3.2209439 
C     6.0382467    2.7423841    4.3831506 
C    -6.5288915    2.7825729   -1.9125169 
C    -6.9250561    3.0549937   -3.2214845 
C    -6.0372828    2.7401811   -4.3831053 
C    -8.1780807    3.6298640   -3.4101480 
H    -8.5104776    3.8508694   -4.4150803 
C    -8.9952647    3.9196036   -2.3291177 
H    -9.9673084    4.3640827   -2.4921284 
C    -8.5691383    3.6438838   -1.0401052 
H    -9.2073926    3.8742895   -0.1982551 
C    -7.3220304    3.0710600   -0.8054962 
C    -6.8523654    2.7864621    0.5819674 
C     6.5299006   -2.7829450   -1.9126991 
C     7.3227365   -3.0709092   -0.8053214 
C     6.8525526   -2.7860016    0.5819132 
C     8.5700433   -3.6435458   -1.0393327 
H     9.2080823   -3.8735430   -0.1972090 
C     8.9966736   -3.9195455   -2.3281178 
H     9.9688712   -4.3638497   -2.4906948 
C     8.1797821   -3.6303336   -3.4095114 
H     8.5125819   -3.8515293   -4.4142695 
C     6.9265665   -3.0556773   -3.2214590 
C     6.0392226   -2.7413058   -4.3835294 
H    -7.6355681   -2.9891325   -1.3077270 
H    -6.5500052   -1.7527844   -0.7073057 
H    -5.9965117   -3.4138447   -0.8373500 
H    -5.0500890   -3.1836840    4.2675497 
H    -5.8996454   -1.6665923    4.4946520 
H    -6.4662966   -3.1174650    5.3069308 
H     5.0506756    3.1873068    4.2693538 
H     5.8968509    1.6680303    4.4945089 
H     6.4673696    3.1168263    5.3077945 
H     6.5505935    1.7512516   -0.7068301 
H     5.9933439    3.4111476   -0.8357876 
H     7.6329522    2.9902363   -1.3076068 
H    -5.0496477    3.1847602   -4.2685443 
H    -5.8961590    1.6657936   -4.4945273 
H    -6.4656251    3.1148865   -5.3080035 
H    -6.5527457    1.7498880    0.7067746 
H    -5.9955322    3.4097882    0.8356997 
H    -7.6354408    2.9890575    1.3066463 
H     6.5507262   -1.7499707    0.7058472 
H     5.9970631   -3.4109483    0.8362467 
H     7.6360918   -2.9862663    1.3067364 
H     5.8993783   -1.6668779   -4.4961786 
H     6.4672438   -3.1175615   -5.3079518 
H     5.0510545   -3.1845810   -4.2685742 
