# Supplementary material for: Circular Dichroism and Multiphoton Circularly Polarized Luminescence Switching Using a Bis‐perylene Diimide Macrocycle
Source: Chemistry. 2025 Aug 22;31(53):e01734. doi: 10.1002/chem.202501734 (PMC12451419; doi:10.1002/chem.202501734)
Supplement: Supplementary file 2 — Supporting Information [file CHEM-31-e01734-s002.zip › DFT structures/confA_1-PP_B973c_toluene_opt.xyz]

196
Energy =
O    -6.1049147    0.1253128    2.1214999 
C    -5.1113326    0.8024426    1.9102461 
N    -5.2275416    2.1883139    1.7226735 
C    -4.1603356    3.0397290    1.4416782 
O    -4.3512708    4.2255804    1.1896749 
C    -3.7513791    0.2404285    1.8680436 
C    -2.6313274    1.0740434    1.7053807 
C    -1.3177331    0.5253558    1.7651390 
C    -0.1989678    1.4096867    1.7160684 
C    -0.4457325    2.7515125    1.4448339 
C    -1.7220756    3.2644757    1.3305147 
C    -2.8212428    2.4491711    1.4850174 
C    -1.1503896   -0.8827416    1.8938834 
C     0.1979667   -1.4091890    1.7153185 
C     1.3167398   -0.5249305    1.7648421 
C     1.1494529    0.8831534    1.8940730 
C     2.2916894    1.6780473    2.1329537 
C     2.2166954    3.1018757    2.4693555 
C     2.6884543    4.1878993    1.7692125 
N     2.2204214    5.2596772    2.4464931 
N     1.5152798    4.8686525    3.5301975 
N     1.5244998    3.5660910    3.5547945 
C     2.1341801    6.6381583    1.9685421 
C     1.0324746    6.7630779    0.9481759 
C     1.3215867    6.7824803   -0.4133216 
C     0.3004047    6.7784040   -1.3521425 
C    -0.2995829    6.7781234    1.3518814 
C    -1.3207672    6.7817511    0.4130633 
C    -1.0316509    6.7626347   -0.9484280 
C    -2.1333571    6.6374972   -1.9687926 
N    -2.2197799    5.2589059   -2.4464204 
C    -2.6888412    4.1874490   -1.7693053 
C    -2.2169605    3.1010867   -2.4688454 
N    -1.5236940    3.5648251   -3.5538219 
N    -1.5139127    4.8673719   -3.5294603 
C    -2.2922734    1.6773219   -2.1322425 
C    -1.1499510    0.8825474   -1.8932691 
C     0.1983201    1.4093301   -1.7149154 
C     0.4446703    2.7510817   -1.4429454 
C     1.7208406    3.2644637   -1.3288444 
C     2.8202229    2.4496012   -1.4840829 
C     2.6307257    1.0744555   -1.7046720 
C     3.7510443    0.2412199   -1.8674085 
C     5.1108134    0.8036526   -1.9097009 
N     5.2265350    2.1895979   -1.7225118 
C     4.1591137    3.0406354   -1.4412454 
O     4.3497429    4.2265725   -1.1893883 
O     6.1046216    0.1268356   -2.1209282 
C     3.5652182   -1.1018774   -2.1049531 
C     2.2927077   -1.6773791   -2.1329064 
C     2.2178471   -3.1011380   -2.4696334 
C     2.6895229   -4.1873095   -1.7696698 
N     2.2214836   -5.2589352   -2.4471801 
C     2.1350620   -6.6375049   -1.9695225 
C     1.0334842   -6.7625603   -0.9490272 
C     1.3227780   -6.7817857    0.4124397 
C     0.3017051   -6.7780935    1.3513806 
C    -1.0304186   -6.7627923    0.9478470 
C    -1.3197084   -6.7821358   -0.4136010 
C    -0.2986225   -6.7781515   -1.3525458 
N     1.5164419   -4.8676841   -3.5308596 
N     1.5257658   -3.5651146   -3.5552389 
C     1.1503146   -0.8827647   -1.8938441 
C    -0.1979633   -1.4096604   -1.7157935 
C    -1.3169542   -0.5256020   -1.7646264 
C    -2.6304102   -1.0746281   -1.7048126 
C    -3.7506947   -0.2412601   -1.8671783 
C    -5.1105100   -0.8036094   -1.9093295 
O    -6.1043103   -0.1266958   -2.1202787 
C    -3.5648204    1.1018921   -2.1044734 
C    -2.8199595   -2.4498444   -1.4846872 
C    -4.1588965   -3.0407597   -1.4414274 
N    -5.2263129   -2.1895772   -1.7222861 
O    -4.3495351   -4.2267103   -1.1896650 
C    -1.7205860   -3.2648864   -1.3303628 
C    -0.4443866   -2.7515834   -1.4447157 
C     1.3173064    0.5253434   -1.7645105 
C     3.5643072    1.1027822    2.1050936 
C     3.7504085   -0.2402935    1.8676732 
C     2.6302673   -1.0737587    1.7049365 
C     2.8200800   -2.4488377    1.4842124 
C     4.1590979   -3.0395875    1.4414420 
N     5.2263002   -2.1883523    1.7229888 
C     5.1102779   -0.8024556    1.9101831 
O     6.1039168   -0.1254591    2.1216379 
O     4.3500149   -4.2254492    1.1894694 
C     1.7208795   -3.2639252    1.3288442 
C     0.4446009   -2.7508357    1.4431006 
C    -2.2924692   -1.6777939    2.1330551 
C    -2.2167138   -3.1016171    2.4693601 
C    -2.6881500   -4.1879816    1.7695100 
N    -2.2185765   -5.2594331    2.4462567 
C    -2.1319450   -6.6379463    1.9684459 
N    -1.5127976   -4.8679177    3.5293633 
N    -1.5231942   -3.5653752    3.5541564 
C    -3.5651377   -1.1026558    2.1054888 
H     0.3705480    3.4297782    1.3110892 
H    -1.8613043    4.3165464    1.1487233 
H     3.2576439    4.2847075    0.8633929 
H     3.0968685    6.9119739    1.5483433 
H     1.9483156    7.2547582    2.8419101 
H     2.3511493    6.7827222   -0.7453860 
H     0.5417431    6.7648148   -2.4058020 
H    -0.5409398    6.7643381    2.4055397 
H    -2.3503353    6.7814988    0.7450986 
H    -3.0960623    6.9115300   -1.5487643 
H    -1.9473972    7.2538840   -2.8422995 
H    -3.2586121    4.2846682   -0.8638862 
H    -0.3718338    3.4289426   -1.3085686 
H     1.8597317    4.3165115   -1.1466885 
H     4.4271499   -1.7189834   -2.3046161 
H     3.2586967   -4.2842806   -0.8638526 
H     1.9489384   -7.2538413   -2.8430205 
H     3.0977644   -6.9116161   -1.5495469 
H     2.3523788   -6.7816718    0.7443869 
H     0.5431727   -6.7644612    2.4050111 
H    -2.3493123   -6.7823054   -0.7455173 
H    -0.5401143   -6.7645993   -2.4061782 
H    -4.4267077    1.7190775   -2.3040666 
H    -1.8595270   -4.3170048   -1.1486302 
H     0.3720747   -3.4296482   -1.3110830 
H     4.4261042    1.7200629    2.3047873 
H     1.8599989   -4.3159090    1.1464924 
H    -0.3717687   -3.4288247    1.3085588 
H    -3.2579633   -4.2851609    0.8641137 
H    -1.9456624   -7.2543661    2.8418600 
H    -3.0946913   -6.9121499    1.5486080 
H    -4.4268484   -1.7200134    2.3053052 
C    -6.5284871   -2.7849008   -1.9120249 
C    -6.9251939   -3.0582783   -3.2206251 
C    -6.0378340   -2.7444611   -4.3828388 
C    -8.1783325   -3.6332219   -3.4083399 
H    -8.5111162   -3.8550352   -4.4129664 
C    -8.9951113   -3.9220344   -2.3267527 
H    -9.9672795   -4.3665014   -2.4890453 
C    -8.5684206   -3.6454239   -1.0381162 
H    -9.2063675   -3.8750965   -0.1958346 
C    -7.3211537   -3.0725632   -0.8044535 
C    -6.8508214   -2.7870720    0.5826087 
C     6.5285630    2.7850674   -1.9127840 
C     7.3219044    3.0720421   -0.8055307 
C     6.8525053    2.7852577    0.5815821 
C     8.5689657    3.6451814   -1.0395987 
H     9.2073924    3.8744694   -0.1975775 
C     8.9948404    3.9225859   -2.3283384 
H     9.9668291    4.3673187   -2.4909787 
C     8.1774647    3.6342623   -3.4096107 
H     8.5096752    3.8565771   -4.4143170 
C     6.9244781    3.0591273   -3.2214734 
C     6.0364343    2.7457922   -4.3832936 
C    -6.5299056    2.7832807    1.9122166 
C    -6.9270117    3.0564757    3.2207484 
C    -6.0399396    2.7426888    4.3831901 
C    -8.1803234    3.6311147    3.4081872 
H    -8.5133990    3.8527965    4.4127463 
C    -8.9969068    3.9198263    2.3264200 
H    -9.9692345    4.3640178    2.4885085 
C    -8.5698278    3.6434203    1.0378752 
H    -9.2075964    3.8730480    0.1954458 
C    -7.3223689    3.0708550    0.8044798 
C    -6.8516207    2.7856779   -0.5825085 
C     6.5283580   -2.7835951    1.9136775 
C     6.9239795   -3.0574929    3.2224884 
C     6.0355493   -2.7443233    4.3840599 
C     8.1770970   -3.6322252    3.4109967 
H     8.5090500   -3.8545042    4.4157947 
C     8.9948993   -3.9202520    2.3299653 
H     9.9670483   -4.3645332    2.4928820 
C     8.5692659   -3.6430942    1.0410906 
H     9.2080127   -3.8721644    0.1992514 
C     7.3220696   -3.0704073    0.8066550 
C     6.8528615   -2.7839766   -0.5805997 
H    -6.4665275   -3.1199205   -5.3072659 
H    -5.0501363   -3.1889123   -4.2682966 
H    -5.8967645   -1.6701566   -4.4951311 
H    -5.9940867   -3.4104809    0.8364689 
H    -7.6336552   -2.9888420    1.3077728 
H    -6.5508207   -1.7505056    0.7065439 
H     6.4651453    3.1205792   -5.3079870 
H     5.0492466    3.1913157   -4.2684790 
H     5.8942165    1.6716152   -4.4952900 
H     5.9942773    3.4064900    0.8356904 
H     7.6349663    2.9888645    1.3066357 
H     6.5549731    1.7479535    0.7054347 
H    -5.0520068    3.1865528    4.2684809 
H    -5.8995097    1.6683631    4.4960640 
H    -6.4684868    3.1188424    5.3074077 
H    -5.9958017    3.4103326   -0.8364416 
H    -7.6347363    2.9861146   -1.3077381 
H    -6.5500572    1.7495476   -0.7062398 
H     5.0484605   -3.1900006    4.2690000 
H     5.8931388   -1.6701643    4.4959976 
H     6.4640780   -3.1190227    5.3088729 
H     5.9949900   -3.4056361   -0.8348833 
H     7.6355943   -2.9872534   -1.3054525 
H     6.5548536   -1.7468239   -0.7045946 
