# Supplementary material for: Circular Dichroism and Multiphoton Circularly Polarized Luminescence Switching Using a Bis‐perylene Diimide Macrocycle
Source: Chemistry. 2025 Aug 22;31(53):e01734. doi: 10.1002/chem.202501734 (PMC12451419; doi:10.1002/chem.202501734)
Supplement: Supplementary file 2 — Supporting Information [file CHEM-31-e01734-s002.zip › DFT structures/confB_1-MstarMstar_B973c_TCE_opt.xyz]

196
Energy =
O    -6.0155799    0.9942920    1.8390292 
C    -4.9340488    1.5396728    1.9820706 
N    -4.8546951    2.9241139    2.1970173 
C    -3.6663903    3.6357048    2.3772250 
O    -3.6776384    4.8550041    2.4932484 
C    -3.6574242    0.8107964    1.9426848 
C    -2.4328581    1.4716306    2.1360776 
C    -1.2168507    0.7337290    2.0994969 
C     0.0164117    1.4392761    2.2388070 
C    -0.0367786    2.7724227    2.6376028 
C    -1.2329811    3.4673117    2.7267713 
C    -2.4252172    2.8516375    2.4071552 
C    -1.2588728   -0.6902983    2.0327921 
C    -0.0027298   -1.3954972    2.2651915 
C     1.2308657   -0.6926450    2.1156279 
C     1.2730873    0.7298971    2.0225294 
C     2.5171197    1.3548982    1.8136509 
C     2.7510048    2.8005204    1.7094548 
C     2.3611816    3.7329230    0.7781595 
N     2.9281404    4.8883551    1.1902004 
N     3.6354632    4.6989143    2.3183848 
N     3.5404514    3.4348586    2.6307566 
C     2.8072725    6.2186102    0.5895522 
C     1.3703998    6.4712310    0.2495691 
C     0.9556064    6.5026536   -1.0770693 
C    -0.3942918    6.5028111   -1.3854948 
C     0.4175419    6.5286109    1.2617951 
C    -0.9323685    6.5225968    0.9534287 
C    -1.3471601    6.4653149   -0.3723370 
C    -2.7841153    6.2068233   -0.7074009 
N    -2.9057795    4.8653202   -1.2823317 
C    -2.3392947    3.7176502   -0.8485263 
C    -2.7303866    2.7677550   -1.7614439 
N    -3.5200685    3.3847856   -2.6942295 
N    -3.6140683    4.6546525   -2.4061396 
C    -2.4972015    1.3203192   -1.8384282 
C    -1.2535560    0.6909114   -2.0359839 
C     0.0034556    1.3954833   -2.2656371 
C     0.0572993    2.7209085   -2.6892904 
C     1.2538560    3.4133944   -2.7914394 
C     2.4457792    2.8031862   -2.4603649 
C     2.4527411    1.4284693   -2.1636422 
C     3.6769967    0.7707066   -1.9581429 
C     4.9539787    1.4981151   -2.0110924 
N     4.8752678    2.8784188   -2.2514832 
C     3.6873164    3.5870803   -2.4450175 
O     3.6991366    4.8040087   -2.5836703 
O     6.0352610    0.9549516   -1.8580922 
C     3.6894261   -0.5881925   -1.7630936 
C     2.5208300   -1.3561929   -1.8083592 
C     2.7537032   -2.8019223   -1.7034876 
C     2.3606040   -3.7342724   -0.7735130 
N     2.9280583   -4.8899693   -1.1841106 
C     2.8049892   -6.2202442   -0.5839479 
C     1.3672526   -6.4719830   -0.2470236 
C     0.9495720   -6.5032176    1.0787055 
C    -0.4009938   -6.5027153    1.3841960 
C    -1.3516412   -6.4647488    0.3689796 
C    -0.9340020   -6.5222596   -0.9558935 
C     0.4165676   -6.5289686   -1.2613212 
N     3.6388517   -4.7007267   -2.3101582 
N     3.5454901   -3.4365698   -2.6225784 
C     1.2776232   -0.7305562   -2.0201340 
C     0.0210829   -1.4392971   -2.2392677 
C    -1.2121198   -0.7331454   -2.1025859 
C    -2.4284068   -1.4704489   -2.1418441 
C    -3.6530575   -0.8090260   -1.9509965 
C    -4.9299528   -1.5372662   -1.9932191 
O    -6.0115271   -0.9913794   -1.8524740 
C    -3.6658719    0.5532475   -1.7811665 
C    -2.4208423   -2.8504302   -2.4130424 
C    -3.6624560   -3.6338858   -2.3858621 
N    -4.8508001   -2.9217237   -2.2081653 
O    -3.6740560   -4.8531725   -2.5019949 
C    -1.2282258   -3.4666446   -2.7302127 
C    -0.0318757   -2.7723448   -2.6384149 
C     1.2363578    0.6920060   -2.1133479 
C     3.6854038    0.5863055    1.7710805 
C     3.6718190   -0.7725883    1.9660824 
C     2.4467590   -1.4297335    2.1686969 
C     2.4384330   -2.8044617    2.4653311 
C     3.6796279   -3.5889544    2.4529580 
N     4.8683889   -2.8808134    2.2625029 
C     4.9483247   -1.5005873    2.0221757 
O     6.0302245   -0.9579133    1.8717922 
O     3.6905634   -4.8058887    2.5916057 
C     1.2454581   -3.4140828    2.7936789 
C     0.0494998   -2.7209555    2.6889449 
C    -2.5024014   -1.3191112    1.8325939 
C    -2.7360706   -2.7664369    1.7551368 
C    -2.3435607   -3.7164948    0.8429936 
N    -2.9113376   -4.8639380    1.2757046 
C    -2.7891804   -6.2054561    0.7009141 
N    -3.6217319   -4.6529904    2.3981201 
N    -3.5278414   -3.3831522    2.6863705 
C    -3.6705790   -0.5514838    1.7728920 
H     0.8660827    3.2891177    2.9009403 
H    -1.2375107    4.5001525    3.0324850 
H     1.7276167    3.6778391   -0.0835958 
H     3.4371365    6.2630192   -0.2943729 
H     3.1965231    6.9107972    1.3296847 
H     1.6943181    6.4779322   -1.8648008 
H    -0.7094086    6.4772008   -2.4199911 
H     0.7326312    6.5231347    2.2966045 
H    -1.6710716    6.5134342    1.7415033 
H    -3.4140910    6.2687422    0.1753998 
H    -3.1729156    6.8847961   -1.4608192 
H    -1.7050251    3.6787756    0.0135885 
H    -0.8453077    3.2330476   -2.9622168 
H     1.2589237    4.4403392   -3.1163819 
H     4.6366732   -1.0811270   -1.6149662 
H     1.7246312   -3.6789660    0.0864537 
H     3.1952680   -6.9125545   -1.3234268 
H     3.4330320   -6.2653081    0.3012388 
H     1.6865773   -6.4788015    1.8680439 
H    -0.7183406   -6.4769995    2.4180072 
H    -1.6709849   -6.5126284   -1.7455727 
H     0.7339256   -6.5237533   -2.2954383 
H    -4.6134282    1.0487983   -1.6441375 
H    -1.2326135   -4.4994513   -3.0360438 
H     0.8713094   -3.2894046   -2.8999454 
H     4.6332642    1.0787370    1.6252290 
H     1.2492722   -4.4410392    3.1185937 
H    -0.8539732   -3.2326346    2.9598632 
H    -1.7077357   -3.6778369   -0.0179869 
H    -3.1800773   -6.8832619    1.4533983 
H    -3.4172224   -6.2668925   -0.1832944 
H    -4.6180888   -1.0465548    1.6338355 
C    -6.0887439   -3.6608687   -2.2568523 
C    -6.7296839   -3.9850366   -1.0633658 
C    -6.1954902   -3.5426598    0.2589407 
C    -7.9146064   -4.7125084   -1.1449377 
H    -8.4295412   -4.9813835   -0.2329454 
C    -8.4367551   -5.0847454   -2.3724498 
H    -9.3587835   -5.6474624   -2.4178026 
C    -7.7836548   -4.7332514   -3.5440284 
H    -8.1990000   -5.0174998   -4.5010052 
C    -6.5941117   -4.0129148   -3.5084596 
C    -5.8866375   -3.6284461   -4.7683825 
C     6.1133209    3.6165919   -2.3109155 
C     6.7515672    3.9624564   -1.1220805 
C     6.2142762    3.5443998    0.2068738 
C     7.9366761    4.6883585   -1.2142071 
H     8.4495166    4.9738580   -0.3060967 
C     8.4616276    5.0381646   -2.4471086 
H     9.3837930    5.5999397   -2.5006148 
C     7.8111582    4.6653971   -3.6135650 
H     8.2286797    4.9321817   -4.5746135 
C     6.6215065    3.9458213   -3.5675770 
C     5.9167930    3.5386450   -4.8218953 
C    -6.0924084    3.6638233    2.2429150 
C    -6.6004311    4.0161768    3.4933487 
C    -5.8959482    3.6315143    4.7548846 
C    -7.7897034    4.7370942    3.5261812 
H    -8.2070921    5.0216076    4.4821912 
C    -8.4399868    5.0888259    2.3531155 
H    -9.3618596    5.6519648    2.3963203 
C    -7.9152349    4.7162784    1.1268015 
H    -8.4279915    4.9853037    0.2136245 
C    -6.7304926    3.9882342    1.0479588 
C    -6.1934269    3.5455235   -0.2730689 
C     6.1059922   -3.6194453    2.3254631 
C     6.6107282   -3.9483300    3.5835934 
C     5.9027667   -3.5404326    4.8358525 
C     7.8000777   -4.6681758    3.6330237 
H     8.2149610   -4.9347606    4.5952702 
C     8.4536073   -5.0414347    2.4684442 
H     9.3755406   -5.6033336    2.5245800 
C     7.9319959   -4.6920135    1.2340069 
H     8.4472315   -4.9778861    0.3273692 
C     6.7472614   -3.9659644    1.1384537 
C     6.2134479   -3.5483372   -0.1920374 
H    -5.1106796   -3.5386581    0.2765360 
H    -6.5428460   -4.1858880    1.0612371 
H    -6.5241969   -2.5277500    0.4822638 
H    -5.6523678   -2.5653757   -4.7889810 
H    -6.4977853   -3.8537485   -5.6372961 
H    -4.9466171   -4.1688001   -4.8747564 
H     4.9772416    4.0773247   -4.9402496 
H     5.6821363    2.4754619   -4.8236422 
H     6.5300321    3.7478284   -5.6933625 
H     6.5603114    4.2018585    0.9981318 
H     6.5419043    2.5335166    0.4492286 
H     5.1294181    3.5413625    0.2222261 
H    -5.6623361    2.5683118    4.7761771 
H    -6.5088606    3.8573243    5.6224209 
H    -4.9558495    4.1713428    4.8632182 
H    -5.1085742    3.5423340   -0.2885305 
H    -6.5396649    4.1880694   -1.0763922 
H    -6.5209356    2.5302524   -0.4965081 
H     6.5135245   -3.7495906    5.7090662 
H     4.9626463   -4.0786501    4.9518274 
H     5.6685483   -2.4771494    4.8365915 
H     6.5620719   -4.2056611   -0.9822701 
H     6.5411347   -2.5372789   -0.4335881 
H     5.1286342   -3.5459565   -0.2104122 
