# Supplementary material for: Circular Dichroism and Multiphoton Circularly Polarized Luminescence Switching Using a Bis‐perylene Diimide Macrocycle
Source: Chemistry. 2025 Aug 22;31(53):e01734. doi: 10.1002/chem.202501734 (PMC12451419; doi:10.1002/chem.202501734)
Supplement: Supplementary file 2 — Supporting Information [file CHEM-31-e01734-s002.zip › DFT structures/confB_1-PstarPstar_B973c_TCE_opt.xyz]

196
Energy =
O     6.0140768    1.0002572    1.8358674 
C     4.9321518    1.5442407    1.9808864 
N     4.8514495    2.9286327    2.1964495 
C     3.6626603    3.6385143    2.3803564 
O     3.6726851    4.8576446    2.4982333 
C     3.6563445    0.8138747    1.9430288 
C     2.4313064    1.4733629    2.1381175 
C     1.2160398    0.7343362    2.1014884 
C    -0.0178655    1.4386311    2.2410164 
C     0.0339376    2.7715171    2.6408356 
C     1.2295631    3.4673190    2.7309582 
C     2.4223850    2.8530725    2.4106329 
C     1.2594079   -0.6895791    2.0343728 
C     0.0041042   -1.3959610    2.2675481 
C    -1.2301560   -0.6943996    2.1178716 
C    -1.2737329    0.7280296    2.0240426 
C    -2.5182031    1.3517614    1.8142220 
C    -2.7527596    2.7971447    1.7087983 
C    -2.3616740    3.7294026    0.7778600 
N    -2.9292774    4.8848663    1.1888900 
N    -3.6379645    4.6956322    2.3162237 
N    -3.5433338    3.4316673    2.6290039 
C    -2.8076786    6.2151365    0.5884280 
C    -1.3705263    6.4677366    0.2495281 
C    -0.9545081    6.4989108   -1.0767169 
C     0.3956744    6.4991689   -1.3839005 
C    -0.4185592    6.5255296    1.2625852 
C     0.9316622    6.5197158    0.9554533 
C     1.3476836    6.4621793   -0.3699196 
C     2.7850530    6.2038275   -0.7037064 
N     2.9072926    4.8628433   -1.2796326 
C     2.3410408    3.7147213   -0.8466991 
C     2.7318501    2.7657413   -1.7606907 
N     3.5209032    3.3837373   -2.6933342 
N     3.6148423    4.6533663   -2.4040704 
C     2.4983123    1.3184534   -1.8387591 
C     1.2542337    0.6903258   -2.0374150 
C    -0.0019570    1.3962028   -2.2676041 
C    -0.0544462    2.7214425   -2.6920081 
C    -1.2504408    3.4148308   -2.7949053 
C    -2.4429245    2.8060224   -2.4631478 
C    -2.4511372    1.4316153   -2.1650791 
C    -3.6758373    0.7752279   -1.9577221 
C    -4.9520316    1.5040680   -2.0093775 
N    -4.8720900    2.8841307   -2.2513709 
C    -3.6836331    3.5912014   -2.4478021 
O    -3.6943066    4.8079220   -2.5882500 
O    -6.0336677    0.9623402   -1.8540791 
C    -3.6894458   -0.5835620   -1.7615522 
C    -2.5216588   -1.3527316   -1.8079978 
C    -2.7549788   -2.7983481   -1.7026282 
C    -2.3623710   -3.7300402   -0.7718256 
N    -2.9292777   -4.8860971   -1.1821240 
C    -2.8057765   -6.2159497   -0.5811932 
C    -1.3677357   -6.4677122   -0.2453666 
C    -0.9492778   -6.5001858    1.0800761 
C     0.4014740   -6.5003818    1.3848239 
C     1.3515511   -6.4617970    0.3691140 
C     0.9331120   -6.5180849   -0.9555697 
C    -0.4176392   -6.5240758   -1.2602574 
N    -3.6392979   -4.6976584   -2.3087557 
N    -3.5459431   -3.4336660   -2.6219415 
C    -1.2781310   -0.7283851   -2.0211896 
C    -0.0225238   -1.4384571   -2.2410389 
C     1.2113768   -0.7336267   -2.1043312 
C     2.4269159   -1.4720883   -2.1434145 
C     3.6520927   -0.8119673   -1.9514039 
C     4.9281494   -1.5417272   -1.9924253 
O     6.0101717   -0.9972277   -1.8500691 
C     3.6662160    0.5502711   -1.7810345 
C     2.4179612   -2.8519016   -2.4154954 
C     3.6587029   -3.6367083   -2.3883423 
N     4.8476080   -2.9261157   -2.2079921 
O     3.6690628   -4.8558505   -2.5059984 
C     1.2247073   -3.4667128   -2.7330555 
C     0.0289752   -2.7714007   -2.6406870 
C    -1.2354928    0.6940357   -2.1148889 
C    -3.6857527    0.5820109    1.7714703 
C    -3.6708913   -0.7767943    1.9672209 
C    -2.4453115   -1.4325935    2.1711495 
C    -2.4356428   -2.8070402    2.4690863 
C    -3.6759546   -3.5929064    2.4565640 
N    -4.8652067   -2.8865337    2.2626206 
C    -4.9465570   -1.5063587    2.0218652 
O    -6.0289016   -0.9651931    1.8695822 
O    -3.6856228   -4.8096356    2.5970249 
C    -1.2420230   -3.4152462    2.7978488 
C    -0.0466753   -2.7211660    2.6922344 
C     2.5033012   -1.3171548    1.8329847 
C     2.7377796   -2.7642863    1.7546534 
C     2.3444874   -3.7142215    0.8427026 
N     2.9129112   -4.8616603    1.2745503 
C     2.7894408   -6.2033441    0.7002764 
N     3.6245996   -4.6507731    2.3961483 
N     3.5308017   -3.3810210    2.6847967 
C     3.6706798   -0.5483171    1.7722857 
H    -0.8695257    3.2871607    2.9042620 
H     1.2331809    4.4998256    3.0378000 
H    -1.7267875    3.6742345   -0.0829357 
H    -3.4370316    6.2598559   -0.2958595 
H    -3.1972259    6.9073092    1.3284206 
H    -1.6925057    6.4736112   -1.8650835 
H     0.7117057    6.4732287   -2.4181144 
H    -0.7345618    6.5202697    2.2971226 
H     1.6696193    6.5106024    1.7442104 
H     3.4140733    6.2650344    0.1798127 
H     3.1746264    6.8824520   -1.4561490 
H     1.7070309    3.6749857    0.0155750 
H     0.8486886    3.2325245   -2.9652441 
H    -1.2546369    4.4414291   -3.1209259 
H    -4.6370520   -1.0753683   -1.6118865 
H    -1.7267283   -3.6741507    0.0883482 
H    -3.1966340   -6.9087494   -1.3199221 
H    -3.4331076   -6.2605047    0.3045302 
H    -1.6858122   -6.4762633    1.8698520 
H     0.7194061   -6.4757097    2.4184853 
H     1.6697027   -6.5082648   -1.7455942 
H    -0.7355807   -6.5179339   -2.2941924 
H     4.6141699    1.0447497   -1.6428585 
H     1.2281215   -4.4992437   -3.0397964 
H    -0.8747727   -3.2874042   -2.9024643 
H    -4.6340040    1.0733467    1.6243757 
H    -1.2448625   -4.4418833    3.1237704 
H     0.8573987   -3.2317499    2.9633700 
H     1.7075217   -3.6754944   -0.0174386 
H     3.1800651   -6.8812146    1.4528411 
H     3.4170579   -6.2655922   -0.1841787 
H     4.6185491   -1.0423173    1.6318487 
C     6.0846944   -3.6667172   -2.2547332 
C     6.7261727   -3.9872993   -1.0604909 
C     6.1947265   -3.5399161    0.2612764 
C     7.9102474   -4.7164542   -1.1402746 
H     8.4253957   -4.9826554   -0.2276015 
C     8.4311215   -5.0939055   -2.3666507 
H     9.3524628   -5.6578636   -2.4105541 
C     7.7776433   -4.7459119   -3.5390688 
H     8.1921173   -5.0340106   -4.4952811 
C     6.5891307   -4.0238407   -3.5054277 
C     5.8813171   -3.6445933   -4.7667304 
C    -6.1093169    3.6236970   -2.3091414 
C    -6.7483889    3.9660939   -1.1196604 
C    -6.2142004    3.5433094    0.2091067 
C    -7.9328106    4.6934102   -1.2104094 
H    -8.4461156    4.9762741   -0.3017181 
C    -8.4563340    5.0480974   -2.4424292 
H    -9.3779419    5.6108980   -2.4947817 
C    -7.8051620    4.6787911   -3.6096026 
H    -8.2216844    4.9491641   -4.5700904 
C    -6.6164057    3.9577174   -3.5651547 
C    -5.9111018    3.5555688   -4.8207549 
C     6.0882565    3.6699292    2.2395856 
C     6.5959010    4.0278156    3.4887732 
C     5.8917335    3.6487110    4.7521562 
C     7.7841358    4.7504835    3.5189200 
H     8.2010321    5.0391802    4.4738974 
C     8.4343298    5.0982716    2.3446171 
H     9.3555139    5.6626909    2.3857918 
C     7.9103729    4.7200238    1.1198105 
H     8.4229814    4.9860056    0.2056417 
C     6.7263968    3.9903284    1.0434897 
C     6.1917517    3.5422162   -0.2767530 
C    -6.1018653   -3.6269048    2.3223922 
C    -6.6067779   -3.9612034    3.5791942 
C    -5.8995949   -3.5587709    4.8336457 
C    -7.7950446   -4.6829691    3.6255109 
H    -8.2099467   -4.9535258    4.5866476 
C    -8.4477913   -5.0526945    2.4593489 
H    -9.3689496   -5.6160981    2.5131066 
C    -7.9264118   -4.6976736    1.2265065 
H    -8.4410520   -4.9806886    0.3186175 
C    -6.7425098   -3.9697596    1.1339176 
C    -6.2103575   -3.5468767   -0.1956315 
H     5.1102294   -3.5133979    0.2740610 
H     6.5249410   -4.1937221    1.0623087 
H     6.5433447   -2.5330320    0.4905972 
H     5.6281691   -2.5859142   -4.7832948 
H     6.5004295   -3.8548044   -5.6338058 
H     4.9515369   -4.2011585   -4.8801172 
H    -4.9820692    4.1107085   -4.9466028 
H    -5.6570447    2.4969802   -4.8181376 
H    -6.5323442    3.7490539   -5.6901968 
H    -6.5414294    4.2128453    0.9982985 
H    -6.5637048    2.5415349    0.4585070 
H    -5.1297065    3.5153924    0.2197003 
H     5.6388852    2.5899751    4.7696956 
H     6.5132459    3.8592768    5.6174257 
H     4.9621522    4.2050910    4.8680229 
H     5.1072630    3.5139722   -0.2863819 
H     6.5186466    4.1965565   -1.0787166 
H     6.5412640    2.5358810   -0.5070917 
H    -6.5190585   -3.7531098    5.7041645 
H    -4.9697959   -4.1130452    4.9576298 
H    -5.6465807   -2.4999324    4.8308924 
H    -6.5396777   -4.2157262   -0.9845260 
H    -6.5594059   -2.5446567   -0.4439623 
H    -5.1258681   -3.5199660   -0.2081943 
