# Supplementary material for: Circular Dichroism and Multiphoton Circularly Polarized Luminescence Switching Using a Bis‐perylene Diimide Macrocycle
Source: Chemistry. 2025 Aug 22;31(53):e01734. doi: 10.1002/chem.202501734 (PMC12451419; doi:10.1002/chem.202501734)
Supplement: Supplementary file 2 — Supporting Information [file CHEM-31-e01734-s002.zip › DFT structures/macrocycle 1_crest_conformers.xyz]

  196
       -337.05585846
 O         -6.0993728487        0.0053979987        1.8582511356
 C         -5.1198610499        0.7059517710        1.7061277866
 N         -5.2466373933        2.0760931324        1.5569968285
 C         -4.2145308854        2.9535526396        1.3116908434
 O         -4.4232472018        4.1288789907        1.0645871618
 C         -3.7483416704        0.1663155142        1.7086989597
 C         -2.6392177138        1.0224142556        1.5682619864
 C         -1.3214740393        0.5015922402        1.6471824737
 C         -0.2219916208        1.4047654313        1.6042268757
 C         -0.4860759237        2.7452927429        1.3512232637
 C         -1.7722080053        3.2407101350        1.2434585341
 C         -2.8567325596        2.3973738940        1.3693959393
 C         -1.1315588276       -0.9010750562        1.7778012394
 C          0.2209412633       -1.4057954900        1.6042202949
 C          1.3204260125       -0.5026005135        1.6470609761
 C          1.1305109282        0.9000597386        1.7776757823
 C          2.2515964690        1.7110923735        2.0190486213
 C          2.1536267717        3.1270287342        2.3711303943
 C          2.6778085472        4.2288703682        1.7186151094
 N          2.1780385067        5.2861472806        2.3960608534
 N          1.4414047667        4.8631682238        3.4153181492
 N          1.4227902712        3.5883525976        3.4185880849
 C          2.1486021205        6.6588804013        1.9545746252
 C          1.0384950365        6.7815706738        0.9318788434
 C          1.3148631824        6.7856991589       -0.4296924884
 C          0.2828285647        6.7837351383       -1.3529833755
 C         -0.2860397709        6.7814161389        1.3527229854
 C         -1.3180653419        6.7834275189        0.4294389405
 C         -1.0416976014        6.7816114358       -0.9321480850
 C         -2.1517315572        6.6588408707       -1.9549079059
 N         -2.1807235809        5.2861657526       -2.3966460872
 C         -2.6799312212        4.2285466634       -1.7193206142
 C         -2.1553357849        3.1270490050       -2.3720883412
 N         -1.4249178351        3.5888767913       -3.4196216296
 N         -1.4440319223        4.8636866070       -3.4160805893
 C         -2.2525641464        1.7110485320       -2.0200990934
 C         -1.1310632938        0.9005033474       -1.7789834494
 C          0.2212628597        1.4057510023       -1.6055883852
 C          0.4848706863        2.7464257155       -1.3527926835
 C          1.7708060875        3.2423553714       -1.2449134507
 C          2.8556863316        2.3993454041       -1.3702131815
 C          2.6386466017        1.0242517021       -1.5687765344
 C          3.7481211323        0.1684338559       -1.7082135921
 C          5.1195106181        0.7083181295       -1.7044056205
 N          5.2458370613        2.0785688550       -1.5560750608
 C          4.2133225370        2.9559286630       -1.3120620324
 O          4.4215772259        4.1314771412       -1.0656021103
 O          6.0993252605        0.0078252058       -1.8549526424
 C          3.5401607806       -1.1687025890       -1.9686384890
 C          2.2532624891       -1.7103283733       -2.0200779699
 C          2.1560501706       -3.1262757973       -2.3723275363
 C          2.6804666160       -4.2279025240       -1.7196317083
 N          2.1814046942       -5.2853814976       -2.3972778376
 C          2.1523872872       -6.6581185948       -1.9557778838
 C          1.0422816162       -6.7811444750       -0.9331214954
 C          1.3185901227       -6.7846776703        0.4284677036
 C          0.2865133167       -6.7830902634        1.3517140004
 C         -1.0379980423       -6.7819366271        0.9308213363
 C         -1.3142998306       -6.7843082592       -0.4307768538
 C         -0.2822335414       -6.7819203919       -1.3540184650
 N          1.4449850778       -4.8627065924       -3.4168145063
 N          1.4258791880       -3.5878981574       -3.4201200664
 C          1.1317671728       -0.8997640310       -1.7789609269
 C         -0.2205696506       -1.4050217996       -1.6057351680
 C         -1.3204081072       -0.5022482247       -1.6483726684
 C         -2.6379404282       -1.0235771417       -1.5691094123
 C         -3.7474151201       -0.1678090309       -1.7087055937
 C         -5.1187539329       -0.7078206180       -1.7052852838
 O         -6.0985831880       -0.0074365318       -1.8561954255
 C         -3.5394575316        1.1693558069       -1.9689242448
 C         -2.8549548347       -2.3986735916       -1.3706033587
 C         -4.2125539914       -2.9553440208       -1.3126197709
 N         -5.2450780888       -2.0780471605       -1.5567369862
 O         -4.4207754773       -4.1308963907       -1.0661575955
 C         -1.7700956401       -3.2416584829       -1.2452264925
 C         -0.4841659080       -2.7457149617       -1.3530573565
 C          1.3211048419        0.5029725036       -1.6482132470
 C          3.5387153394        1.1699335666        1.9682121497
 C          3.7472799123       -0.1671487843        1.7079687511
 C          2.6381822384       -1.0233737393        1.5680338191
 C          2.8557662498       -2.3983721489        1.3694125624
 C          4.2136122433       -2.9544835294        1.3119554868
 N          5.2456510863       -2.0768281524        1.5568796439
 C          5.1188459478       -0.7066063388        1.7050475049
 O          6.0983532316       -0.0058292795        1.8562574379
 O          4.4224516748       -4.1298997048        1.0653566394
 C          1.7712373038       -3.2417403175        1.2435472675
 C          0.4850847603       -2.7463209953        1.3512131125
 C         -2.2526572489       -1.7120252222        2.0193526168
 C         -2.1545414140       -3.1280356093        2.3711359882
 C         -2.6781058623       -4.2298583003        1.7180949956
 N         -2.1781239800       -5.2871794750        2.3953235726
 C         -2.1481663097       -6.6598087273        1.9535135527
 N         -1.4419213787       -4.8642616786        3.4149220298
 N         -1.4238487915       -3.5894308554        3.4186584998
 C         -3.5397628026       -1.1707479851        1.9690032288
 H          0.3204029279        3.4388749661        1.2159128909
 H         -1.9320054913        4.2968997607        1.0921136896
 H          3.3173542780        4.3372576628        0.8687755024
 H          3.1158788452        6.9188808647        1.5199353384
 H          1.9470020116        7.2817247869        2.8283912216
 H          2.3397854652        6.7843691800       -0.7725686220
 H          0.5046576454        6.7619088464       -2.4098700313
 H         -0.5078093416        6.7577013602        2.4095850842
 H         -2.3429880529        6.7803422985        0.7723063771
 H         -3.1190977631        6.9184747396       -1.5202482741
 H         -1.9502700805        7.2818982656       -2.8286011546
 H         -3.3194858939        4.3364435543       -0.8694193940
 H         -0.3218507473        3.4397733514       -1.2177733951
 H          1.9301764517        4.2986500814       -1.0937769101
 H          4.3945051394       -1.8039807234       -2.1504001927
 H          3.3197158348       -4.3360180103       -0.8695332839
 H          1.9510202193       -7.2810231177       -2.8296037562
 H          3.1197284113       -6.9178143208       -1.5210953357
 H          2.3434974009       -6.7826012819        0.7713886678
 H          0.5082818139       -6.7608024481        2.4086042464
 H         -2.3392082290       -6.7819871373       -0.7736913789
 H         -0.5039823096       -6.7587023511       -2.4108959870
 H         -4.3937889319        1.8046147237       -2.1508178919
 H         -1.9294651878       -4.2979493378       -1.0940984279
 H          0.3225600611       -3.4390501910       -1.2180132969
 H          4.3927290621        1.8055448882        2.1503421734
 H          1.9310492203       -4.2979387856        1.0922237158
 H         -0.3213502389       -3.4399366994        1.2158514647
 H         -3.3173691315       -4.3381722052        0.8680301890
 H         -1.9463637773       -7.2827605729        2.8272055447
 H         -3.1153380330       -6.9200653407        1.5187910879
 H         -4.3937511003       -1.8062881562        2.1515035669
 C         -6.5579701059       -2.6375772544       -1.7661037343
 C         -6.9901439878       -2.7744482251       -3.0844320423
 C         -6.1170710436       -2.3559881294       -4.2290561862
 C         -8.2509550419       -3.3070831280       -3.3105490197
 H         -8.6032400673       -3.4179130131       -4.3254021166
 C         -9.0514121354       -3.6961843430       -2.2525574490
 H        -10.0315542838       -4.1080470905       -2.4417896299
 C         -8.5965235550       -3.5648848895       -0.9547644729
 H         -9.2214241599       -3.8752813887       -0.1305195289
 C         -7.3409476065       -3.0341542973       -0.6866431782
 C         -6.8522685834       -2.9011932524        0.7193566427
 C          6.5587341878        2.6380806389       -1.7654540588
 C          7.3416470977        3.0348490723       -0.6860237053
 C          6.8529308719        2.9019228560        0.7199742268
 C          8.5971541323        3.5657128353       -0.9541954798
 H          9.2219818566        3.8763506736       -0.1299879330
 C          9.0520412217        3.6969111735       -2.2519972641
 H         10.0320900751        4.1089733345       -2.4412695568
 C          8.2516756304        3.3075386914       -3.3099588223
 H          8.6039624804        3.4183001817       -4.3248173053
 C          6.9909289626        2.7747840323       -3.0837982258
 C          6.1178629602        2.3561082728       -4.2283567068
 C         -6.5593839777        2.6356677589        1.7672036214
 C         -6.9901596695        2.7738057664        3.0858596631
 C         -6.1158732443        2.3563471241        4.2299265363
 C         -8.2506106894        3.3069381653        3.3128020840
 H         -8.6018196217        3.4187842138        4.3279187208
 C         -9.0520724977        3.6952652477        2.2552839577
 H        -10.0319108413        4.1075559590        2.4451606550
 C         -8.5985680725        3.5626790804        0.9571381526
 H         -9.2242222781        3.8725454551        0.1332651140
 C         -7.3433690479        3.0314718868        0.6881964678
 C         -6.8559512013        2.8975246363       -0.7181375202
 C          6.5584452943       -2.6360744712        1.7675830257
 C          6.9888461695       -2.7735763902        3.0864292219
 C          6.1139417528       -2.3560660074        4.2300135048
 C          8.2494171769       -3.3061487044        3.3139580945
 H          8.6003361210       -3.4175458264        4.3292215373
 C          9.0513425234       -3.6945402801        2.2568102233
 H         10.0312803718       -4.1063790620        2.4471407729
 C          8.5981967341       -3.5625950168        0.9584737356
 H          9.2242612779       -3.8724483056        0.1349103651
 C          7.3428913217       -3.0319327364        0.6889477821
 C          6.8558658143       -2.8984190191       -0.7175731833
 H         -6.5483739041       -2.6794614022       -5.1725787456
 H         -5.1187565031       -2.7847434332       -4.1373413715
 H         -6.0182144224       -1.2704948237       -4.2514969757
 H         -5.9176654860       -3.4465358499        0.8449431225
 H         -7.5833238051       -3.3033098526        1.4155970267
 H         -6.6819155766       -1.8544648111        0.9682211005
 H          6.5497487051        2.6783927788       -5.1720138442
 H          5.1199087097        2.7858600743       -4.1373158969
 H          6.0180099234        1.2706943527       -4.2499353795
 H          5.9187460162        3.4479649987        0.8456997198
 H          7.5843083148        3.3033383322        1.4162738275
 H          6.6817769415        1.8552663143        0.9685712027
 H         -5.1180529257        2.7860853656        4.1373592486
 H         -6.0158987515        1.2709647372        4.2525159574
 H         -6.5467659381        2.6795968639        5.1737131589
 H         -5.9222805189        3.4441358379       -0.8452599499
 H         -7.5882865937        3.2977464332       -1.4141196385
 H         -6.6841969425        1.8508004614       -0.9659792063
 H          5.1167223145       -2.7872943068        4.1378370040
 H          6.0124437824       -1.2708025020        4.2514656061
 H          6.5452146411       -2.6777224979        5.1741645001
 H          5.9218627074       -3.4444667470       -0.8446339731
 H          7.5880935173       -3.2994776081       -1.4131826666
 H          6.6848626650       -1.8516867645       -0.9659538592
  196
       -337.05140184
 O         -6.0412721328        0.4385219358        1.6406442957
 C         -4.9735246962        1.0090620336        1.6687917242
 N         -4.9022589506        2.3910287992        1.7839195231
 C         -3.7457708008        3.1419091042        1.8329940573
 O         -3.7764902896        4.3589217511        1.8497507876
 C         -3.6838069585        0.2949876612        1.6265856525
 C         -2.4691509616        0.9911981805        1.7796431629
 C         -1.2551512291        0.2668613937        1.8767522757
 C         -0.0426863073        0.9932116345        2.0136693354
 C         -0.1077427268        2.3578618857        2.2702021681
 C         -1.3051505533        3.0514433406        2.2146662855
 C         -2.4805958255        2.3905299120        1.9093936255
 C         -1.2735032946       -1.1561978148        1.9008109950
 C         -0.0634253396       -1.8192183138        2.3534210442
 C          1.1675759213       -1.1111827312        2.2939292063
 C          1.2121587899        0.2655992331        1.9689549546
 C          2.4502209219        0.8582926487        1.6820703394
 C          2.5326854688        2.1786411372        1.0754664717
 C          3.4059231333        3.2365406049        1.2731413047
 N          2.9645979331        4.1986734822        0.4334824467
 N          1.9095586087        3.7539710137       -0.2395179214
 N          1.6459561703        2.5633914355        0.1268250367
 C          3.3250466288        5.5990739112        0.3085767029
 C          1.9846220273        6.2866607757        0.2502858672
 C          1.2157621395        6.3769212257        1.4038100821
 C         -0.1489642685        6.5762869220        1.3134821456
 C          1.4011520272        6.5398378361       -0.9839463924
 C          0.0383123210        6.7452004426       -1.0698191725
 C         -0.7564331718        6.6867340688        0.0703698249
 C         -2.2461977844        6.5651853821       -0.0656773337
 N         -2.5561084081        5.2862361201       -0.6658637161
 C         -1.8123411475        4.1641464910       -0.7117988409
 C         -2.6259358764        3.2364218669       -1.3482968418
 N         -3.7949808295        3.8672923856       -1.6305636116
 N         -3.7335940984        5.0768666514       -1.2339155903
 C         -2.4693459264        1.8125658859       -1.6067656978
 C         -1.2672133911        1.1557348356       -1.9082041713
 C         -0.0550358551        1.8192304720       -2.3545096754
 C         -0.0501345033        3.0961295721       -2.9031882636
 C          1.1322774825        3.7536184507       -3.1997507955
 C          2.3530510621        3.1477354740       -2.9579617018
 C          2.3843064858        1.8021755673       -2.5476044147
 C          3.6161110791        1.1459745057       -2.3593691853
 C          4.8808528177        1.8384308167       -2.6420260994
 N          4.7749293684        3.1868649122       -2.9514445356
 C          3.5978332864        3.9123203572       -3.0611400588
 O          3.6279122355        5.1220163146       -3.1990946548
 O          5.9635774538        1.2907727574       -2.5987185453
 C          3.6389496980       -0.1460923844       -1.8749442415
 C          2.4560715453       -0.8568001031       -1.6683884684
 C          2.5360170292       -2.1770266124       -1.0612619616
 C          3.4122358711       -3.2335394878       -1.2531549278
 N          2.9666287386       -4.1965888152       -0.4168499834
 C          3.3282901522       -5.5965250855       -0.2901335224
 C          1.9884544747       -6.2859064785       -0.2401626981
 C          1.2260786345       -6.3752709492       -1.3980747002
 C         -0.1390014488       -6.5754743547       -1.3155719671
 C         -0.7532468002       -6.6877872274       -0.0759565543
 C          0.0352244332       -6.7476679156        1.0684989976
 C          1.3983945683       -6.5413901964        0.9904398971
 N          1.9062312762       -3.7536950940        0.2489482772
 N          1.6433622355       -2.5634021077       -0.1188640472
 C          1.2193633785       -0.2648736844       -1.9625326908
 C         -0.0348732862       -0.9930907061       -2.0142516577
 C         -1.2483889135       -0.2672946825       -1.8839218505
 C         -2.4625809171       -0.9921283075       -1.7931593603
 C         -3.6783036975       -0.2964239721       -1.6463407965
 C         -4.9674552755       -1.0111575385       -1.6944930300
 O         -6.0356458422       -0.4412225425       -1.6712645980
 C         -3.6578870872        1.0712227666       -1.5144915576
 C         -2.4727110874       -2.3914582610       -1.9230682433
 C         -3.7379085721       -3.1434398244       -1.8528695080
 N         -4.8949379943       -2.3930922021       -1.8090385925
 O         -3.7679761185       -4.3604648093       -1.8700797799
 C         -1.2953789496       -3.0517872038       -2.2223210000
 C         -0.0979504463       -2.3577236841       -2.2713127751
 C          1.1759438598        1.1118023681       -2.2881594583
 C          3.6322861934        0.1481923545        1.8951012268
 C          3.6073633125       -1.1441642913        2.3787002494
 C          2.3748473768       -1.8010789913        2.5596809507
 C          2.3419915793       -3.1468487582        2.9692761912
 C          3.5865438859       -3.9109489316        3.0785763078
 N          4.7638720529       -3.1848256971        2.9761444471
 C          4.8708237792       -1.8361157639        2.6682085930
 O          5.9534675563       -1.2878293339        2.6314384036
 O          3.6163920572       -5.1207987217        3.2153073537
 C          1.1202032212       -3.7533805744        3.2042932222
 C         -0.0608905113       -3.0962799843        2.9017317649
 C         -2.4737843437       -1.8135206149        1.5930944073
 C         -2.6288447211       -3.2374062410        1.3338032369
 C         -1.8123457679       -4.1651301843        0.7010275659
 N         -2.5560981976       -5.2870894641        0.6512628358
 C         -2.2436633315       -6.5660107455        0.0522608643
 N         -3.7362809646       -5.0776364968        1.2136138751
 N         -3.7992643640       -3.8682205680        1.6104816357
 C         -3.6621293315       -1.0726269648        1.4947319135
 H          0.7865468516        2.8957165397        2.5409481325
 H         -1.3355340342        4.1134317209        2.4049162463
 H          4.2393979359        3.3676592262        1.9300329258
 H          3.8881389278        5.7588023439       -0.6154734326
 H          3.9288413888        5.8875900987        1.1709702089
 H          1.6732665226        6.2221524035        2.3713150477
 H         -0.7538061734        6.5888175023        2.2083737766
 H          2.0088843354        6.5017997804       -1.8748643408
 H         -0.4258361150        6.8818584285       -2.0355201924
 H         -2.7448400119        6.6069598800        0.9082656032
 H         -2.6753661754        7.3360580810       -0.7121610751
 H         -0.8163341923        4.0836190799       -0.3321705853
 H         -0.9847694626        3.5975853795       -3.0940262969
 H          1.1177396947        4.7602393532       -3.5875721942
 H          4.5939778645       -0.6050303743       -1.6643052216
 H          4.2503623090       -3.3632164388       -1.9043903539
 H          3.9377029933       -5.8839278517       -1.1489399230
 H          3.8859675061       -5.7558048869        0.6372716184
 H          1.6888222782       -6.2187687954       -2.3628048445
 H         -0.7388990473       -6.5870675807       -2.2137964854
 H         -0.4341985619       -6.8859401478        2.0314170101
 H          2.0011780902       -6.5041707533        1.8847421774
 H         -4.5883899146        1.5998318783       -1.3830375929
 H         -1.3242936143       -4.1137751271       -2.4127834885
 H          0.7980776604       -2.8951873332       -2.5370752264
 H          4.5882527801        0.6077670715        1.6901907782
 H          1.1040592368       -4.7601937169        3.5915435538
 H         -0.9963022945       -3.5982269601        3.0873329062
 H         -0.8144442679       -4.0846367444        0.3264102813
 H         -2.6764926299       -7.3368927640        0.6962818799
 H         -2.7373180826       -6.6072251698       -0.9242382252
 H         -4.5917336821       -1.6016171229        1.3584851140
 C         -6.1330822291       -3.0915338381       -2.0558051685
 C         -7.0285675524       -3.3498903216       -1.0219990551
 C         -6.7601670311       -2.9136300620        0.3808210374
 C         -8.2004564509       -4.0286265359       -1.3353566181
 H         -8.9075481732       -4.2405874306       -0.5472299497
 C         -8.4714043409       -4.4297824496       -2.6286429202
 H         -9.3870198035       -4.9578458400       -2.8506513156
 C         -7.5753066917       -4.1469158078       -3.6427861744
 H         -7.7920314535       -4.4480661993       -4.6572883410
 C         -6.3961638713       -3.4688446784       -3.3724548494
 C         -5.4325338631       -3.1444779805       -4.4755922875
 C          6.0026114161        3.9065095153       -3.1570937123
 C          6.8333991558        4.1701827821       -2.0713740838
 C          6.5016274420        3.6809885331       -0.6948811804
 C          8.0075366530        4.8762795178       -2.2974096491
 H          8.6628847315        5.0874113405       -1.4652074605
 C          8.3415385138        5.3044904924       -3.5676153808
 H          9.2567660962        5.8544239465       -3.7280576642
 C          7.5084523658        5.0235916317       -4.6347253032
 H          7.7754494953        5.3509451725       -5.6285896170
 C          6.3288573140        4.3174045221       -4.4484835892
 C          5.4300469706        4.0081266852       -5.6059905385
 C         -6.1416583784        3.0888011001        2.0260873915
 C         -6.4088854215        3.4675800683        3.3414907738
 C         -5.4480220765        3.1461961654        4.4479164825
 C         -7.5894851707        4.1448157558        3.6075521615
 H         -7.8092856314        4.4472426841        4.6210141029
 C         -8.4830313804        4.4253366472        2.5905267991
 H         -9.3998131146        4.9527483989        2.8092450369
 C         -8.2079095196        4.0229030767        1.2985157542
 H         -8.9129722453        4.2331105574        0.5081058996
 C         -7.0343638189        3.3451141099        0.9893527973
 C         -6.7612319369        2.9079930882       -0.4122934440
 C          5.9907621733       -3.9041567356        3.1874875110
 C          6.8275274890       -4.1658078914        2.1058496673
 C          6.5025434918       -3.6751266992        0.7282656762
 C          8.0009109885       -4.8714005365        2.3372194828
 H          8.6608356827       -5.0810224013        1.5082619804
 C          8.3282924985       -5.3012930680        3.6085903777
 H          9.2429909299       -5.8508845280        3.7731639923
 C          7.4891953597       -5.0226349344        4.6715580948
 H          7.7509597159       -5.3513815494        5.6663531577
 C          6.3101875483       -4.3168700516        4.4799907931
 C          5.4048352687       -4.0101540152        5.6330742476
 H         -5.8313536414       -3.3491755456        0.7489257539
 H         -7.5660974313       -3.2324465498        1.0360349510
 H         -6.6919238276       -1.8268211230        0.4327574442
 H         -4.5202776501       -3.7323836666       -4.3708697735
 H         -5.1602565117       -2.0888658551       -4.4552915479
 H         -5.8751508900       -3.3699109479       -5.4423581247
 H          4.5487428489        4.6491435993       -5.5748248170
 H          5.0962499978        2.9713580126       -5.5741046853
 H          5.9475272222        4.1813920164       -6.5458000703
 H          5.4262323815        3.6558855281       -0.5310031529
 H          6.9650970254        4.3136178641        0.0587779832
 H          6.8796989047        2.6651244480       -0.5732321779
 H         -5.1706488584        2.0919267783        4.4275530726
 H         -5.8953388002        3.3685250434        5.4132416219
 H         -4.5381727455        3.7385547427        4.3472979959
 H         -6.6915132503        1.8212317349       -0.4631931132
 H         -5.8318323401        3.3444754753       -0.7778659444
 H         -7.5655908905        3.2252845816       -1.0701803635
 H          6.8780729879       -2.6578389572        0.6107089631
 H          5.4280498487       -3.6532367391        0.5579256189
 H          6.9725790837       -4.3049036568       -0.0236956202
 H          5.9176313834       -4.1836289393        6.5754097125
 H          4.5247344425       -4.6525493654        5.5965741556
 H          5.0695446583       -2.9738925829        5.6005488562
  196
       -337.04887696
 O         -6.0383644829        0.4645697856        1.7453527218
 C         -4.9618784882        1.0195409075        1.7465093499
 N         -4.8681797222        2.4013342500        1.8462040470
 C         -3.7007135348        3.1362852053        1.8656814288
 O         -3.7141326144        4.3537546084        1.8805710393
 C         -3.6841795343        0.2864712785        1.6846053388
 C         -2.4565149015        0.9669906307        1.7998758141
 C         -1.2500157024        0.2278975941        1.8786054898
 C         -0.0227176405        0.9361003363        1.9758700769
 C         -0.0623273371        2.3065816184        2.2050326222
 C         -1.2515976218        3.0154702639        2.1731852040
 C         -2.4449624101        2.3678198568        1.9129581922
 C         -1.2894110939       -1.1936235032        1.9222348432
 C         -0.0849585077       -1.8693869732        2.3745367463
 C          1.1550743539       -1.1803598878        2.3052747041
 C          1.2198002660        0.1867008009        1.9393726618
 C          2.4676776459        0.7527474111        1.6452015917
 C          2.5777867571        2.0558482662        1.0055377042
 C          3.4585070960        3.1084258326        1.2009730077
 N          3.0469696979        4.0584573702        0.3329499252
 N          2.0023324898        3.6117957698       -0.3550496604
 N          1.7173101402        2.4311630050        0.0293976592
 C          3.4144410776        5.4566525176        0.2072069892
 C          2.0813407098        6.1611969803        0.1855894822
 C          1.3406871571        6.2549625641        1.3571293825
 C         -0.0199887578        6.4921705636        1.3007862789
 C          1.4768112543        6.4436847839       -1.0320664096
 C          0.1183205203        6.6865199645       -1.0837746524
 C         -0.6520234229        6.6368021496        0.0734687758
 C         -2.1471519377        6.5546311863       -0.0322741327
 N         -2.4965301221        5.2833024028       -0.6271567069
 C         -1.7683118913        4.1527961161       -0.6991620047
 C         -2.6106463980        3.2379313870       -1.3155872440
 N         -3.7794453911        3.8834982189       -1.5619837300
 N         -3.6920806799        5.0906809405       -1.1620118254
 C         -2.4701784417        1.8138859429       -1.5795321139
 C         -1.2779448618        1.1528529554       -1.9121864812
 C         -0.0879885241        1.8145810820       -2.4118999059
 C         -0.1229760845        3.0875893464       -2.9698004151
 C          1.0356086229        3.7593711686       -3.3196848021
 C          2.2700296105        3.1612307008       -3.1406511092
 C          2.3310325842        1.8119595821       -2.7447804383
 C          3.5764559663        1.1626047687       -2.6563778326
 C          4.8175306996        1.8665958729       -3.0087651579
 N          4.6888093715        3.2251107545       -3.2592675199
 C          3.5014974770        3.9392517953       -3.2957289764
 O          3.5114063225        5.1514886976       -3.4120924167
 O          5.9004561473        1.3212567247       -3.0624089083
 C          3.6376730523       -0.1388883691       -2.2053922305
 C          2.4786007147       -0.8545828559       -1.9051461039
 C          2.6671093900       -2.1929215980       -1.3458286202
 C          3.2599571171       -3.3248083165       -1.8790330319
 N          3.1465121269       -4.2544009668       -0.9057420095
 C          3.3150800073       -5.6905678444       -0.9839269429
 C          1.9299601635       -6.2407260898       -0.7448293928
 C          1.0291117502       -6.3408408957       -1.7958503092
 C         -0.3185191742       -6.5301566464       -1.5441800664
 C         -0.7809493212       -6.6132383158       -0.2383543220
 C          0.1378677827       -6.6104543737        0.8065878545
 C          1.4825916686       -6.4185042498        0.5590899981
 N          2.5516396542       -3.7229695089        0.1538595173
 N          2.2622937162       -2.5040624475       -0.0937905092
 C          1.2180407707       -0.2647729646       -2.0703113893
 C         -0.0374750984       -0.9942958824       -2.0049625882
 C         -1.2523407753       -0.2687416816       -1.8633315407
 C         -2.4665913932       -0.9891621177       -1.7313871020
 C         -3.6802584123       -0.2911412096       -1.5770892790
 C         -4.9718633601       -1.0020172988       -1.6035096814
 O         -6.0373912440       -0.4280891242       -1.5676221078
 C         -3.6574383648        1.0774590327       -1.4558225842
 C         -2.4842404522       -2.3907503088       -1.8312698726
 C         -3.7531217231       -3.1378955617       -1.7643652819
 N         -4.9066363046       -2.3845077853       -1.7195859707
 O         -3.7861786341       -4.3549591734       -1.7880893967
 C         -1.3065680294       -3.0623584007       -2.0955639269
 C         -0.1072485700       -2.3728052403       -2.1698956364
 C          1.1473643406        1.1118224458       -2.4059193461
 C          3.6380236574        0.0357121340        1.9007791787
 C          3.5907390154       -1.2310290954        2.4432649739
 C          2.3489777608       -1.8708441057        2.6232589556
 C          2.2942811249       -3.1899831995        3.1062679680
 C          3.5282526997       -3.9196158185        3.4207928089
 N          4.7058856450       -3.1981883437        3.3052228837
 C          4.8403806165       -1.9156870876        2.8025447893
 O          5.9373300371       -1.4065566838        2.6808641733
 O          3.5459903925       -5.0826744414        3.7744127136
 C          1.0639031371       -3.7878192341        3.3094021099
 C         -0.1042764602       -3.1361641034        2.9474385425
 C         -2.5044997995       -1.8360517497        1.6439017858
 C         -2.6661530790       -3.2587036290        1.3848147941
 C         -1.8430279649       -4.1731906599        0.7433002316
 N         -2.5744314483       -5.3016126060        0.6832636038
 C         -2.2515045578       -6.5653913808        0.0599440223
 N         -3.7561199662       -5.1076840018        1.2481354316
 N         -3.8290269558       -3.9023540917        1.6576340217
 C         -3.6851240021       -1.0829244410        1.5648959890
 H          0.8460529633        2.8374894118        2.4395469389
 H         -1.2621512374        4.0802021353        2.3496629422
 H          4.2813275762        3.2433525298        1.8703438980
 H          3.9561289265        5.6190058566       -0.7287391768
 H          4.0415680415        5.7343877291        1.0562766347
 H          1.8155441530        6.0767876012        2.3121826585
 H         -0.6034018477        6.5103636111        2.2097255491
 H          2.0617186103        6.4027749018       -1.9380889534
 H         -0.3634323596        6.8480801897       -2.0368818449
 H         -2.6262811088        6.6071347790        0.9508236274
 H         -2.5691398787        7.3367721186       -0.6698066213
 H         -0.7628116176        4.0568522128       -0.3499064963
 H         -1.0718053722        3.5748194660       -3.1233552532
 H          0.9929980469        4.7665075747       -3.7041571071
 H          4.6063837755       -0.6035276138       -2.0905273190
 H          3.7078964754       -3.5194521124       -2.8304007297
 H          3.7061729848       -5.9453791511       -1.9701144458
 H          4.0112991309       -6.0195868553       -0.2104860199
 H          1.3732507245       -6.2285679988       -2.8145735737
 H         -1.0199586648       -6.5752478302       -2.3644675979
 H         -0.2101728542       -6.7088540155        1.8240271755
 H          2.1773954720       -6.3555111072        1.3820749504
 H         -4.5840469958        1.6086077688       -1.3079473917
 H         -1.3342006620       -4.1306337896       -2.2472710061
 H          0.7829852424       -2.9318172555       -2.4011051603
 H          4.6023646346        0.4760523267        1.6920055490
 H          1.0326724808       -4.7769224978        3.7409521016
 H         -1.0480147027       -3.6247376670        3.1281770777
 H         -0.8486146010       -4.0804231806        0.3638163496
 H         -2.5605305728       -7.3589199574        0.7472789327
 H         -2.8474386275       -6.6433454026       -0.8551768764
 H         -4.6239012832       -1.6009666897        1.4529699073
 C         -6.1477563983       -3.0768306594       -1.9697003814
 C         -7.0469990302       -3.3339511955       -0.9388808004
 C         -6.7811553186       -2.9024643358        0.4657991147
 C         -8.2210573700       -4.0067687783       -1.2570768381
 H         -8.9309932142       -4.2175835921       -0.4712432321
 C         -8.4906572217       -4.4032496627       -2.5520301802
 H         -9.4079424482       -4.9268084414       -2.7776575902
 C         -7.5910105802       -4.1211564304       -3.5632540750
 H         -7.8066772406       -4.4182123345       -4.5791794667
 C         -6.4096767704       -3.4488803759       -3.2881797092
 C         -5.4429662410       -3.1243560824       -4.3886773060
 C          5.9028357363        3.9646032130       -3.4724759791
 C          6.7672971962        4.1758431952       -2.4011558443
 C          6.4887027253        3.6073273003       -1.0429720239
 C          7.9276373808        4.9046399556       -2.6263520521
 H          8.6087697038        5.0759534908       -1.8057887131
 C          8.2159015298        5.4049424136       -3.8813926055
 H          9.1210471296        5.9715268232       -4.0410907587
 C          7.3504172713        5.1745332667       -4.9346325997
 H          7.5820759927        5.5579257930       -5.9172493541
 C          6.1830025618        4.4479384587       -4.7493064757
 C          5.2494046751        4.1938941758       -5.8923310170
 C         -6.0932644119        3.1187293074        2.1027664370
 C         -6.3392402706        3.5039309388        3.4202596467
 C         -5.3701672441        3.1689299042        4.5153298010
 C         -7.5060601116        4.1999898730        3.6983224819
 H         -7.7097596805        4.5075358352        4.7136112809
 C         -8.4064139932        4.4928261301        2.6907880427
 H         -9.3122650726        5.0349936517        2.9188345388
 C         -8.1522975370        4.0841841609        1.3963620310
 H         -8.8626853647        4.3045329478        0.6134964959
 C         -6.9932007398        3.3873701802        1.0755785831
 C         -6.7409428241        2.9433575782       -0.3279210466
 C          5.9178612800       -3.8430312718        3.7373432430
 C          6.5902563718       -4.6939491855        2.8673917743
 C          6.0333286078       -4.9594434360        1.5030475647
 C          7.7609057155       -5.2949574182        3.3062204759
 H          8.2963647822       -5.9595678558        2.6441136179
 C          8.2435585166       -5.0479949871        4.5780310380
 H          9.1569332698       -5.5200324027        4.9080659646
 C          7.5593992438       -4.2002021058        5.4294757375
 H          7.9384270206       -4.0121807316        6.4231730704
 C          6.3846120599       -3.5837125043        5.0227097414
 C          5.6317864922       -2.6609049744        5.9315163644
 H         -5.8556327398       -3.3438612540        0.8355957102
 H         -7.5908790821       -3.2187249650        1.1175573125
 H         -6.7079326676       -1.8160740376        0.5199985560
 H         -5.8838374900       -3.3477359636       -5.3567092394
 H         -4.5316094669       -3.7135171200       -4.2830605342
 H         -5.1694180847       -2.0690684503       -4.3663653624
 H          5.7376953594        4.4136404850       -6.8380278546
 H          4.3697588210        4.8315839485       -5.8021174613
 H          4.9165913340        3.1564241072       -5.9005803691
 H          6.8958883351        2.5970474136       -0.9858697556
 H          5.4201982466        3.5437031475       -0.8464389767
 H          6.9599849671        4.2117295983       -0.2711062743
 H         -5.7976932552        3.4093240132        5.4852658145
 H         -4.4480116398        3.7383870770        4.3962896417
 H         -5.1183853856        2.1081594232        4.4993619937
 H         -6.6805780213        1.8559146890       -0.3761128771
 H         -5.8122384168        3.3713077283       -0.7055666394
 H         -7.5504978885        3.2653979754       -0.9770916809
 H          6.7014277619       -5.5979478185        0.9304492315
 H          5.8844799713       -4.0249144112        0.9617710224
 H          5.0669603377       -5.4529611982        1.6070545037
 H          6.0962043411       -2.6279515261        6.9133462349
 H          4.5990559775       -2.9916717523        6.0431077843
 H          5.6210540222       -1.6523422292        5.5178570834
  196
       -337.04884001
 O         -6.0307428559        0.4648126770        1.7330122854
 C         -4.9525303022        1.0163232360        1.7395641609
 N         -4.8545701288        2.3971074768        1.8502973257
 C         -3.6847993855        3.1281526981        1.8741567252
 O         -3.6943181522        4.3454992244        1.9000745135
 C         -3.6771989505        0.2794080117        1.6748857791
 C         -2.4473424161        0.9553187830        1.7951086299
 C         -1.2433895743        0.2121814797        1.8749940717
 C         -0.0129295015        0.9146227336        1.9752690813
 C         -0.0474288095        2.2860151666        2.1997282820
 C         -1.2346361198        2.9986957998        2.1705782530
 C         -2.4310628159        2.3556648483        1.9129267086
 C         -1.2891625508       -1.2089051741        1.9168000232
 C         -0.0920480356       -1.8898825029        2.3797969649
 C          1.1515035455       -1.2064440969        2.3218740091
 C          1.2262168428        0.1589051568        1.9508611407
 C          2.4800243236        0.7175100586        1.6676860207
 C          2.6028866498        2.0161944139        1.0205156622
 C          3.4774851047        3.0719897413        1.2260293958
 N          3.0832375513        4.0141250267        0.3414571379
 N          2.0546811688        3.5597765963       -0.3654674163
 N          1.7633080053        2.3818264377        0.0227471030
 C          3.4436075856        5.4144601963        0.2207685114
 C          2.1088334661        6.1165209289        0.2071345440
 C          1.3730300169        6.2070905610        1.3819115338
 C          0.0138229107        6.4547107954        1.3326458479
 C          1.5008331715        6.4082105697       -1.0066710323
 C          0.1438658914        6.6610840338       -1.0512068520
 C         -0.6221529904        6.6124503427        0.1089689362
 C         -2.1186968666        6.5475810112        0.0086668359
 N         -2.4839789004        5.2859260697       -0.5969158080
 C         -1.7651393740        4.1507018898       -0.6843061582
 C         -2.6178527296        3.2484797084       -1.3048329833
 N         -3.7828699812        3.9050112469       -1.5381827038
 N         -3.6840468419        5.1076351568       -1.1265388490
 C         -2.4820543723        1.8268184608       -1.5821273483
 C         -1.2889161644        1.1716008288       -1.9226594734
 C         -0.1049818745        1.8395170442       -2.4283789663
 C         -0.1486027033        3.1135751715       -2.9835592788
 C          1.0049888040        3.7883215419       -3.3442565598
 C          2.2423876771        3.1919166854       -3.1808369923
 C          2.3108630321        1.8432505456       -2.7849468782
 C          3.5586232420        1.1966958251       -2.7080177107
 C          4.7931949880        1.9001079360       -3.0833091647
 N          4.6584004016        3.2560922961       -3.3431165813
 C          3.4706687446        3.9704324584       -3.3573852425
 O          3.4781741318        5.1823846783       -3.4757087107
 O          5.8761762736        1.3558882272       -3.1487651453
 C          3.6286392783       -0.1003963455       -2.2457194907
 C          2.4745725349       -0.8163330730       -1.9272301077
 C          2.6672210451       -2.1449451864       -1.3485140986
 C          3.2860163027       -3.2758626039       -1.8536294872
 N          3.1625594310       -4.1939702934       -0.8708490276
 C          3.3554061672       -5.6281484266       -0.9226144142
 C          1.9740227067       -6.1964575751       -0.7054186957
 C          1.0911743238       -6.3030902057       -1.7712118415
 C         -0.2580587772       -6.5080248352       -1.5422084327
 C         -0.7404985863       -6.6018930644       -0.2443367155
 C          0.1615318012       -6.5939365267        0.8150933431
 C          1.5077924847       -6.3849868479        0.5901549204
 N          2.5369474791       -3.6569470606        0.1681356134
 N          2.2377657122       -2.4451966353       -0.1018407441
 C          1.2109002608       -0.2333547484       -2.0912658754
 C         -0.0399453223       -0.9695032294       -2.0203709850
 C         -1.2577380432       -0.2497428409       -1.8772018156
 C         -2.4689625167       -0.9748967962       -1.7453434061
 C         -3.6852017313       -0.2815850376       -1.5891467484
 C         -4.9737893723       -0.9977142966       -1.6199462255
 O         -6.0418784323       -0.4285571002       -1.5844105453
 C         -3.6670628298        1.0867225113       -1.4608604665
 C         -2.4800349598       -2.3764323326       -1.8468705044
 C         -3.7458846382       -3.1287638596       -1.7834141287
 N         -4.9023009965       -2.3796162470       -1.7403135834
 O         -3.7742588935       -4.3458711295       -1.8096502550
 C         -1.2991540962       -3.0430119510       -2.1101814176
 C         -0.1027698562       -2.3484443214       -2.1845643469
 C          1.1325454516        1.1412069998       -2.4325021075
 C          3.6440297767       -0.0032578483        1.9412641798
 C          3.5850314759       -1.2672267851        2.4895729145
 C          2.3383873962       -1.9007392447        2.6570564297
 C          2.2724288696       -3.2180600471        3.1434106974
 C          3.4986201733       -3.9501344537        3.4812435610
 N          4.6806223280       -3.2330704326        3.3819630085
 C          4.8267788054       -1.9547086000        2.8702426890
 O          5.9273894001       -1.4514679551        2.7579460731
 O          3.5055453897       -5.1110884906        3.8422614800
 C          1.0372543742       -3.8107445466        3.3328907730
 C         -0.1236247823       -3.1552825028        2.9553491567
 C         -2.5047523361       -1.8461008118        1.6287238147
 C         -2.6636125904       -3.2671864070        1.3615936482
 C         -1.8312909988       -4.1740781107        0.7215305216
 N         -2.5552726893       -5.3066844242        0.6535378320
 C         -2.2160406069       -6.5665690461        0.0311271169
 N         -3.7415201599       -5.1219268684        1.2119146140
 N         -3.8242376094       -3.9183821002        1.6252055583
 C         -3.6826959473       -1.0894962193        1.5476755638
 H          0.8631041111        2.8147647291        2.4307486170
 H         -1.2412028195        4.0632175380        2.3484308522
 H          4.2863721480        3.2134987119        1.9108521509
 H          3.9807469756        5.5839191763       -0.7163756845
 H          4.0729186641        5.6909516242        1.0685835755
 H          1.8505389493        6.0207581103        2.3340935366
 H         -0.5653096286        6.4729845717        2.2443320555
 H          2.0808590894        6.3699738592       -1.9160032966
 H         -0.3403363882        6.8317604921       -2.0014393945
 H         -2.5932086461        6.5958124696        0.9942191458
 H         -2.5343793000        7.3407365316       -0.6193345675
 H         -0.7587513302        4.0435382027       -0.3410776002
 H         -1.1000868106        3.5987393207       -3.1274974376
 H          0.9562632426        4.7956746414       -3.7276860824
 H          4.5998748600       -0.5609548577       -2.1357669031
 H          3.7573801680       -3.4771566401       -2.7921938137
 H          3.7725576737       -5.8919443278       -1.8957169620
 H          4.0387938607       -5.9326385860       -0.1281860311
 H          1.4504144419       -6.1827413667       -2.7837912567
 H         -0.9455567866       -6.5566909800       -2.3740068915
 H         -0.2015680112       -6.7005616191        1.8264182173
 H          2.1881522959       -6.3172008549        1.4247404395
 H         -4.5950504502        1.6142119603       -1.3087165180
 H         -1.3225517801       -4.1114016010       -2.2619778927
 H          0.7904457460       -2.9031584591       -2.4155096220
 H          4.6127004952        0.4320801386        1.7421388147
 H          0.9968422001       -4.7981539637        3.7675736830
 H         -1.0714966043       -3.6392883996        3.1265416703
 H         -0.8354433586       -4.0729486511        0.3480709035
 H         -2.5299670272       -7.3640578117        0.7115566429
 H         -2.7975758448       -6.6461074571       -0.8930728527
 H         -4.6226813719       -1.6039173521        1.4289063529
 C         -6.1394991702       -3.0765767278       -1.9964032560
 C         -7.0385964855       -3.3448601606       -0.9684129515
 C         -6.7764769614       -2.9194408539        0.4388531937
 C         -8.2082668387       -4.0225947845       -1.2922268503
 H         -8.9180328373       -4.2424239572       -0.5087097255
 C         -8.4736391229       -4.4129015590       -2.5899586750
 H         -9.3874861115       -4.9405183998       -2.8200584499
 C         -7.5742625909       -4.1196198748       -3.5982642767
 H         -7.7867976304       -4.4118921051       -4.6162400803
 C         -6.3971643350       -3.4423493232       -3.3174367473
 C         -5.4302162145       -3.1058205712       -4.4141238483
 C          5.8669264416        3.9934826341       -3.5911128201
 C          6.7562729564        4.2164438638       -2.5430602721
 C          6.5103185971        3.6633454546       -1.1721704413
 C          7.9114845059        4.9415574033       -2.8043750401
 H          8.6119551429        5.1220312300       -2.0022594924
 C          8.1704019762        5.4265646195       -4.0717078232
 H          9.0720114063        5.9901540721       -4.2595666863
 C          7.2801405994        5.1846379774       -5.1015660994
 H          7.4889096439        5.5560197097       -6.0938894017
 C          6.1170211592        4.4615860107       -4.8799307768
 C          5.1562668995        4.1938206463       -5.9971468545
 C         -6.0770445232        3.1159920887        2.1155871228
 C         -6.3174964728        3.4929458526        3.4365456018
 C         -5.3460900486        3.1474857550        4.5263080550
 C         -7.4814068117        4.1902676895        3.7234607745
 H         -7.6806608391        4.4914134093        4.7415433279
 C         -8.3845413402        4.4924550103        2.7211977873
 H         -9.2880349300        5.0356212008        2.9560857911
 C         -8.1362645536        4.0914706507        1.4232903260
 H         -8.8489269926        4.3187089081        0.6444737914
 C         -6.9803220896        3.3935047777        1.0936698961
 C         -6.7357725725        2.9571076198       -0.3135450779
 C          5.8810044177       -3.8735183702        3.8510668659
 C          6.5415056089       -4.7849625530        3.0348672245
 C          5.9863302179       -5.1292365103        1.6874312322
 C          7.6998512593       -5.3802277718        3.5132969469
 H          8.2250231186       -6.0914780647        2.8927811043
 C          8.1829409826       -5.0695015305        4.7705905135
 H          9.0866429155       -5.5377835863        5.1311485437
 C          7.5104090946       -4.1628662100        5.5690104867
 H          7.8884621452       -3.9255026789        6.5524693267
 C          6.3479770063       -3.5507708226        5.1225511271
 C          5.6095281242       -2.5665100074        5.9771432640
 H         -7.5849173745       -3.2438217932        1.0882104952
 H         -6.7093206273       -1.8329275442        0.4985796125
 H         -5.8486387358       -3.3574040225        0.8070637793
 H         -5.8668379492       -3.3284485654       -5.3842492730
 H         -4.5145342436       -3.6882792326       -4.3086198079
 H         -5.1649154794       -2.0485404363       -4.3865941610
 H          5.6184777569        4.4112962893       -6.9563682872
 H          4.2742130093        4.8252031325       -5.8885105484
 H          4.8315253611        3.1537295435       -5.9906363343
 H          5.4467195055        3.5912681542       -0.9530108134
 H          6.9907268467        4.2825215763       -0.4178224473
 H          6.9289152987        2.6580240537       -1.1105673163
 H         -5.0981803521        2.0859292038        4.5027083975
 H         -5.7697861269        3.3830877621        5.4990975462
 H         -4.4222881780        3.7144202071        4.4081898900
 H         -6.6808402588        1.8696658063       -0.3682178525
 H         -5.8066470350        3.3831086560       -0.6923905314
 H         -7.5465308602        3.2868097976       -0.9573551974
 H          5.7517797839       -4.2251868510        1.1256313674
 H          5.0673497774       -5.7004214972        1.8241816432
 H          6.6946509554       -5.7276653985        1.1197594142
 H          4.5615372252       -2.8506978861        6.0733994716
 H          5.6511878792       -1.5743550490        5.5273911596
 H          6.0505858498       -2.5153739699        6.9689430227
  196
       -337.04875172
 O         -6.0126474740        0.4644121580        1.7183273232
 C         -4.9331673653        1.0133796284        1.7268151840
 N         -4.8317824084        2.3931425711        1.8474217152
 C         -3.6602445261        3.1212799838        1.8694710011
 O         -3.6668254699        4.3384805184        1.9024715380
 C         -3.6597992311        0.2737042321        1.6567611027
 C         -2.4279979515        0.9456704747        1.7797084716
 C         -1.2262698862        0.1990728720        1.8618936152
 C          0.0068003496        0.8966969536        1.9657489127
 C         -0.0236158680        2.2697436263        2.1806699298
 C         -1.2089486395        2.9857075701        2.1516552297
 C         -2.4080068821        2.3457978809        1.8991703018
 C         -1.2776029336       -1.2216523362        1.9026479833
 C         -0.0877536586       -1.9075109190        2.3759960276
 C          1.1587550840       -1.2284656206        2.3325435164
 C          1.2430923486        0.1358182550        1.9589582439
 C          2.5030934414        0.6898288539        1.6950461020
 C          2.6408602949        1.9855246860        1.0434180687
 C          3.4910772940        3.0544043698        1.2803942263
 N          3.1285437727        3.9826935614        0.3679867522
 N          2.1420608552        3.5082726385       -0.3836890332
 N          1.8464341028        2.3303045201        0.0024240647
 C          3.4710343370        5.3879501326        0.2582862190
 C          2.1293343885        6.0771910349        0.2376822916
 C          1.3879107678        6.1665135695        1.4089042066
 C          0.0299348841        6.4207752142        1.3543390284
 C          1.5265987404        6.3688074415       -0.9788787038
 C          0.1708553016        6.6277268017       -1.0286208513
 C         -0.6001492960        6.5853336726        0.1285086370
 C         -2.0972563068        6.5400628908        0.0228500302
 N         -2.4780308979        5.2869802117       -0.5905889885
 C         -1.7693625960        4.1466313467       -0.6897197932
 C         -2.6324160585        3.2558548420       -1.3122755207
 N         -3.7931483885        3.9229971015       -1.5345996977
 N         -3.6823851076        5.1220404312       -1.1147861771
 C         -2.5016144610        1.8359132409       -1.5995503494
 C         -1.3079118055        1.1855497391       -1.9469197215
 C         -0.1287920292        1.8587236357       -2.4573044280
 C         -0.1790501772        3.1335007686       -3.0107028421
 C          0.9709847957        3.8112762248       -3.3773982251
 C          2.2105283082        3.2166039663       -3.2246749693
 C          2.2847477193        1.8683691799       -2.8295112191
 C          3.5342959090        1.2241364578       -2.7605132416
 C          4.7637998802        1.9281528622       -3.1511575757
 N          4.6244356563        3.2831394099       -3.4131920633
 C          3.4360689661        3.9968024668       -3.4129271095
 O          3.4409905040        5.2086064859       -3.5309801064
 O          5.8467225542        1.3849181042       -3.2271979126
 C          3.6113239080       -0.0685656993       -2.2873247448
 C          2.4611685014       -0.7844253016       -1.9540113471
 C          2.6553908176       -2.1029338666       -1.3553921020
 C          3.3096206671       -3.2286601950       -1.8264036608
 N          3.1682074879       -4.1379434176       -0.8379741362
 C          3.3896927165       -5.5686878150       -0.8639915218
 C          2.0139744258       -6.1591982049       -0.6723760988
 C          1.1507191347       -6.2684810455       -1.7540675420
 C         -0.2000652323       -6.4876669729       -1.5498172223
 C         -0.7036959545       -6.5943982197       -0.2609957887
 C          0.1802622231       -6.5874109661        0.8135637834
 C          1.5280463729       -6.3632954650        0.6133722072
 N          2.4981099920       -3.6004950981        0.1730769667
 N          2.1883757513       -2.3971293037       -0.1203829479
 C          1.1951315522       -0.2079492443       -2.1210212654
 C         -0.0515494737       -0.9501454851       -2.0480591556
 C         -1.2718821032       -0.2354904180       -1.9035820878
 C         -2.4802703252       -0.9647298663       -1.7702419227
 C         -3.6984144824       -0.2754870196       -1.6104324814
 C         -4.9842301953       -0.9965476877       -1.6394188893
 O         -6.0544986525       -0.4315689655       -1.6020064125
 C         -3.6843834921        1.0927323375       -1.4777816721
 C         -2.4856203856       -2.3662109863       -1.8733041378
 C         -3.7484677156       -3.1232855507       -1.8076491143
 N         -4.9075331591       -2.3782934505       -1.7595233264
 O         -3.7724588797       -4.3404329026       -1.8358770511
 C         -1.3023132071       -3.0280123392       -2.1387993135
 C         -0.1084108904       -2.3291694075       -2.2138110461
 C          1.1106212766        1.1646230431       -2.4677611483
 C          3.6604355114       -0.0326492248        1.9907085393
 C          3.5892526344       -1.2959552971        2.5395925835
 C          2.3382810440       -1.9259451215        2.6866639534
 C          2.2610558834       -3.2428501111        3.1727620000
 C          3.4794969516       -3.9776803312        3.5313906726
 N          4.6639410469       -3.2614493502        3.4580922546
 C          4.8222179395       -1.9840021536        2.9473431200
 O          5.9254707481       -1.4820446988        2.8579016605
 O          3.4781261630       -5.1400967809        3.8879341319
 C          1.0216156683       -3.8318742167        3.3449194055
 C         -0.1316109833       -3.1724239843        2.9518247134
 C         -2.4935053981       -1.8542964647        1.6057554715
 C         -2.6512024018       -3.2738661736        1.3314853903
 C         -1.8139924117       -4.1743689274        0.6891146665
 N         -2.5332105665       -5.3096382573        0.6152491673
 C         -2.1837341373       -6.5656713831       -0.0092817967
 N         -3.7212523459       -5.1321035409        1.1720249078
 N         -3.8098433890       -3.9304715829        1.5899594101
 C         -3.6691026781       -1.0947080667        1.5235278125
 H          0.8883249850        2.7976743471        2.4075507188
 H         -1.2118779500        4.0505414764        2.3275720654
 H          4.2645161996        3.2123934709        2.0016011796
 H          4.0135155731        5.5687321807       -0.6734562962
 H          4.0899251874        5.6676082874        1.1126200414
 H          1.8605866956        5.9781486529        2.3631081684
 H         -0.5524951883        6.4423251411        2.2638731811
 H          2.1089139378        6.3301657513       -1.8867794659
 H         -0.3082091581        6.8016386034       -1.9808217394
 H         -2.5739258727        6.5890720833        1.0073134425
 H         -2.4998143518        7.3428536360       -0.6015314186
 H         -0.7626057713        4.0288021226       -0.3512988492
 H         -1.1326241348        3.6164322768       -3.1489099177
 H          0.9179021463        4.8192074115       -3.7590176934
 H          4.5845571369       -0.5253387934       -2.1790586625
 H          3.8156387392       -3.4323276986       -2.7462024901
 H          3.8362020633       -5.8380172023       -1.8224815029
 H          4.0584453196       -5.8489185529       -0.0483943974
 H          1.5261034849       -6.1370809277       -2.7594100967
 H         -0.8726079075       -6.5362966395       -2.3937484340
 H         -0.1990601833       -6.7050313713        1.8176775200
 H          2.1934183651       -6.2955901111        1.4600106087
 H         -4.6134075925        1.6170005773       -1.3209967885
 H         -1.3223657740       -4.0963172696       -2.2917549951
 H          0.7875073126       -2.8796265144       -2.4458379081
 H          4.6333455259        0.4008132629        1.8086538215
 H          0.9720075582       -4.8187220551        3.7799464412
 H         -1.0833952056       -3.6526122627        3.1115547269
 H         -0.8178037144       -4.0666699865        0.3184321442
 H         -2.5067981914       -7.3671546807        0.6619794569
 H         -2.7508113803       -6.6412910486       -0.9427667305
 H         -4.6101140561       -1.6060936990        1.4000402648
 C         -6.1435487773       -3.0797843399       -2.0089689297
 C         -7.0359185736       -3.3506910584       -0.9757808042
 C         -6.7669291221       -2.9243065732        0.4299299202
 C         -8.2052176251       -4.0322969089       -1.2925752107
 H         -8.9097455418       -4.2541286066       -0.5048962822
 C         -8.4768064137       -4.4238485619       -2.5886485402
 H         -9.3903111180       -4.9543971537       -2.8133204105
 C         -7.5841240390       -4.1280737252       -3.6021396425
 H         -7.8015419307       -4.4214129782       -4.6187771095
 C         -6.4075857735       -3.4469263288       -3.3283140675
 C         -5.4478609037       -3.1080942614       -4.4305806909
 C          5.8286098359        4.0225338928       -3.6749923391
 C          6.7300207317        4.2465728820       -2.6375553486
 C          6.5027835622        3.6907495748       -1.2644856699
 C          7.8797797779        4.9756397426       -2.9117428051
 H          8.5893056516        5.1572090808       -2.1178612146
 C          8.1217152634        5.4635682714       -4.1813065459
 H          9.0190444315        6.0305846341       -4.3791297930
 C          7.2198193210        5.2203452141       -5.2006836777
 H          7.4152809049        5.5940391065       -6.1948576161
 C          6.0617190516        4.4933510496       -4.9660526069
 C          5.0881580988        4.2251476326       -6.0720209997
 C         -6.0505612281        3.1128439270        2.1271407820
 C         -6.2776020090        3.4839056880        3.4522057741
 C         -5.2967865791        3.1315900301        4.5313439863
 C         -7.4371744623        4.1823289691        3.7536453345
 H         -7.6259025969        4.4789953634        4.7750422123
 C         -8.3493269033        4.4911332726        2.7616424523
 H         -9.2493014191        5.0351292404        3.0078150713
 C         -8.1145592266        4.0955164954        1.4595882265
 H         -8.8343442646        4.3277074238        0.6888379052
 C         -6.9633018691        3.3968032964        1.1154365454
 C         -6.7338313621        2.9662511186       -0.2961063586
 C          5.8513556678       -3.9005248277        3.9609971068
 C          6.5354823275       -4.8132442719        3.1660593276
 C          6.0206457531       -5.1609732247        1.8034857436
 C          7.6794928290       -5.4072892006        3.6794213474
 H          8.2226645422       -6.1195571373        3.0758362059
 C          8.1254435808       -5.0944128967        4.9497939946
 H          9.0182333470       -5.5619161178        5.3375040813
 C          7.4295747462       -4.1866923087        5.7267301442
 H          7.7783818607       -3.9477806098        6.7205644594
 C          6.2806338646       -3.5757681893        5.2453015870
 C          5.5166284200       -2.5910107582        6.0766292580
 H         -6.6995032325       -1.8377714061        0.4887133251
 H         -5.8373282490       -3.3624566965        0.7936909613
 H         -7.5722524259       -3.2482243682        1.0833973506
 H         -5.8899999642       -3.3306825844       -5.3982160818
 H         -4.5307766795       -3.6893708913       -4.3308927217
 H         -5.1838952371       -2.0504753686       -4.4038853722
 H          4.7598203276        3.1862926615       -6.0588581993
 H          5.5407190362        4.4382075213       -7.0368406569
 H          4.2095255302        4.8599691625       -5.9557440832
 H          6.9343539330        2.6907208396       -1.2067013765
 H          5.4421408805        3.6049488808       -1.0360676124
 H          6.9819921564        4.3158477964       -0.5142018245
 H         -4.3762180866        3.7035424519        4.4119902064
 H         -5.0446258433        2.0713776809        4.4958370675
 H         -5.7142321227        3.3561423174        5.5094442682
 H         -6.6832076720        1.8788677210       -0.3558889011
 H         -5.8069539004        3.3908938597       -0.6820357411
 H         -7.5497539968        3.3015078077       -0.9304515837
 H          5.1045074158       -5.7425456213        1.9140258808
 H          6.7498711036       -5.7517752451        1.2547140386
 H          5.7932899508       -4.2582976210        1.2365324479
 H          5.5691539137       -1.5995621565        5.6264325925
 H          5.9293147897       -2.5372555733        7.0804270037
 H          4.4667995702       -2.8768627423        6.1438954439
  196
       -337.04809603
 O         -6.0630968008        0.7214377974        1.7244016582
 C         -5.0031654540        1.3052749948        1.7261543851
 N         -4.9453128680        2.6896032326        1.8152127628
 C         -3.7934695860        3.4440807949        1.8667749044
 O         -3.8274713954        4.6614948127        1.8561179187
 C         -3.7070660094        0.6053486334        1.6573644246
 C         -2.4927773402        1.3071731625        1.7745965443
 C         -1.2657460465        0.5966559228        1.8029813082
 C         -0.0529449698        1.3357159404        1.9268672169
 C         -0.1394932443        2.6889449720        2.2324870151
 C         -1.3489904861        3.3658018269        2.2445945723
 C         -2.5226612786        2.7022709313        1.9436276151
 C         -1.2794901144       -0.8263670284        1.7971932924
 C         -0.0223453870       -1.4842097556        2.1051766582
 C          1.1994753712       -0.7673268816        1.9592369235
 C          1.2242316289        0.6482526619        1.8022037548
 C          2.4644807305        1.2841648630        1.6453083378
 C          2.7363441405        2.7189065930        1.5222269317
 C          2.3568306455        3.6997017792        0.6234077496
 N          3.0811401513        4.7845833047        0.9787027583
 N          3.8359132456        4.4998418988        2.0258943496
 N          3.6565340042        3.2802974969        2.3502170333
 C          3.0551197268        6.0974290655        0.3782148883
 C          1.6135254651        6.4586097988        0.1513050209
 C          1.0982106172        6.5135392715       -1.1362513374
 C         -0.2682945241        6.5786876856       -1.3320580594
 C          0.7558371879        6.5807127163        1.2382132351
 C         -0.6103259269        6.6488863903        1.0407612421
 C         -1.1338135924        6.5904555122       -0.2438198593
 C         -2.6036771507        6.3784008668       -0.4597605848
 N         -2.8008760427        5.0427449697       -0.9754008183
 C         -2.0260710692        3.9525553958       -0.8079155723
 C         -2.7014296793        2.9368841367       -1.4680519051
 N         -3.8319436829        3.4915131724       -1.9769916749
 N         -3.8690471718        4.7329060849       -1.6889848545
 C         -2.4910041523        1.4985244681       -1.6056515623
 C         -1.2742651476        0.8268835107       -1.8002333971
 C         -0.0159978781        1.4840133241       -2.1051843758
 C          0.0329263087        2.7700672271       -2.6316433167
 C          1.2294376273        3.4481879753       -2.7955815729
 C          2.4206034892        2.8471100027       -2.4319256377
 C          2.4207094978        1.4860304507       -2.0736183561
 C          3.6477568313        0.8204583200       -1.8990250017
 C          4.9288150117        1.5341014519       -2.0382019788
 N          4.8365167897        2.9023398234       -2.2691517682
 C          3.6711349566        3.6199203636       -2.4236556803
 O          3.6830546260        4.8355368747       -2.5155541004
 O          6.0046285733        0.9870737739       -1.9588077089
 C          3.6512074533       -0.5336436310       -1.6681345018
 C          2.4680745290       -1.2856141560       -1.6384057021
 C          2.7387739770       -2.7205572426       -1.5152230854
 C          2.3562196942       -3.7016009732       -0.6180135088
 N          3.0806686462       -4.7868132004       -0.9721103096
 C          3.0519815607       -6.1000115051       -0.3725145765
 C          1.6095064393       -6.4599432229       -0.1492450241
 C          1.0908786232       -6.5134723255        1.1370455286
 C         -0.2761461083       -6.5775291897        1.3294430421
 C         -1.1389188998       -6.5895054729        0.2390214138
 C         -0.6122397275       -6.6491492457       -1.0441909818
 C          0.7544887375       -6.5821459928       -1.2382373817
 N          3.8384187943       -4.5019488065       -2.0170983726
 N          3.6606692805       -3.2821297310       -2.3412169893
 C          1.2286057835       -0.6490851504       -1.7987805603
 C         -0.0485906865       -1.3358493230       -1.9270908106
 C         -1.2612856893       -0.5961461249       -1.8060718719
 C         -2.4887761952       -1.3059830588       -1.7808259484
 C         -3.7029169232       -0.6035066001       -1.6659811485
 C         -4.9992668959       -1.3026594084       -1.7379121084
 O         -6.0588720019       -0.7182228109       -1.7377028377
 C         -3.6851541792        0.7645567925       -1.5548803171
 C         -2.5190330713       -2.7009821300       -1.9506016138
 C         -3.7904850169       -3.4420781306       -1.8775167584
 N         -4.9420162639       -2.6869533144       -1.8279892065
 O         -3.8252481425       -4.6594768871       -1.8680273852
 C         -1.3449802761       -3.3650651083       -2.2488916925
 C         -0.1351108619       -2.6889284187       -2.2333847953
 C          1.2050353843        0.7665026290       -1.9558557671
 C          3.6471478310        0.5316270921        1.6787459865
 C          3.6423335227       -0.8224689848        1.9096387013
 C          2.4144466985       -1.4874969308        2.0803522580
 C          2.4126648717       -2.8486853124        2.4382656921
 C          3.6628476406       -3.6221318858        2.4331734996
 N          4.8290272246       -2.9049374721        2.2831050301
 C          4.9226255221       -1.5366574132        2.0529481035
 O          5.9989260365       -0.9900459940        1.9773008448
 O          3.6738806683       -4.8378332648        2.5240616709
 C          1.2201880445       -3.4492173927        2.7985004227
 C          0.0244891928       -2.7704067009        2.6314857783
 C         -2.4961624601       -1.4973324589        1.5998230796
 C         -2.7070736349       -2.9355196996        1.4612445911
 C         -2.0307667511       -3.9512770183        0.8022583092
 N         -2.8067984128       -5.0410331394        0.9671674459
 C         -2.6091833592       -6.3765277406        0.4512917366
 N         -3.8764687532       -4.7308657589        1.6783080129
 N         -3.8391900423       -3.4896721906        1.9671521144
 C         -3.6898255142       -0.7627436025        1.5466065816
 H          0.7513880407        3.2329274980        2.4925182718
 H         -1.3837860023        4.4190953484        2.4745872917
 H          1.6542204958        3.7073716317       -0.1807921392
 H          3.6012600597        6.0735779750       -0.5708936983
 H          3.5604145837        6.7705133158        1.0743924586
 H          1.7755571249        6.4613020648       -1.9749397149
 H         -0.6723391427        6.5758531497       -2.3343495950
 H          1.1591736905        6.5785577049        2.2408367779
 H         -1.2814177545        6.7141638463        1.8841793948
 H         -3.1601484391        6.4643339289        0.4792910708
 H         -3.0300407065        7.0698802298       -1.1913979430
 H         -1.1043026215        3.9651794569       -0.2682694829
 H         -0.8804455985        3.2534922725       -2.9335653549
 H          1.2423319491        4.4536171961       -3.1852247868
 H          4.6012401125       -1.0368219279       -1.5684459376
 H          1.6516450688       -3.7093046305        0.1844603684
 H          3.5582686175       -6.7731614492       -1.0679106223
 H          3.5958941021       -6.0772062151        0.5778948149
 H          1.7661767735       -6.4612429939        1.9773828133
 H         -0.6827273935       -6.5738099066        2.3307052855
 H         -1.2812565703       -6.7143697278       -1.8892629551
 H          1.1603215597       -6.5808515251       -2.2398526525
 H         -4.6225478658        1.2933213158       -1.4785779686
 H         -1.3798400900       -4.4182090318       -2.4795780981
 H          0.7561337072       -3.2333192008       -2.4913333792
 H          4.5977396691        1.0343478827        1.5821166150
 H          1.2314438922       -4.4547903837        3.1878297797
 H         -0.8899648238       -3.2534532078        2.9307485632
 H         -1.1077398374       -3.9644353971        0.2647991183
 H         -3.0378460704       -7.0681240369        1.1814837094
 H         -3.1633280256       -6.4616441684       -0.4892161210
 H         -4.6273389022       -1.2910210871        1.4683437668
 C         -6.1939057847       -3.3829569870       -1.9945110128
 C         -7.0830582529       -3.4986034291       -0.9282203670
 C         -6.7971832931       -2.8999107258        0.4110790194
 C         -8.2726006305       -4.1825598501       -1.1478814869
 H         -8.9741585620       -4.2844782277       -0.3335129512
 C         -8.5673327824       -4.7259739635       -2.3829457566
 H         -9.4960022515       -5.2563412171       -2.5324978398
 C         -7.6789609907       -4.5812275587       -3.4319769210
 H         -7.9151217839       -4.9919877137       -4.4025251356
 C         -6.4822663647       -3.9017547193       -3.2565753635
 C         -5.5331062793       -3.7315618978       -4.4050948224
 C          6.0739488957        3.6338774631       -2.3450994974
 C          6.8247342524        3.8250876168       -1.1880949996
 C          6.4029055873        3.2489157515        0.1261216477
 C          8.0077279109        4.5463625355       -1.2884694250
 H          8.6011548003        4.7039405273       -0.4003818593
 C          8.4263692001        5.0543870181       -2.5027464157
 H          9.3474244221        5.6144436417       -2.5645699978
 C          7.6726295052        4.8394474126       -3.6422042917
 H          8.0077900841        5.2267983533       -4.5928969574
 C          6.4869617238        4.1216409980       -3.5837126450
 C          5.6768501768        3.8788992962       -4.8205387063
 C         -6.1972789083        3.3863313575        1.9780999895
 C         -6.4888211792        3.9057205733        3.2391920504
 C         -5.5427066820        3.7354549918        4.3902127273
 C         -7.6857993241        4.5855531743        3.4111536000
 H         -7.9244953473        4.9966924603        4.3809199966
 C         -8.5713802171        4.7300326688        2.3597155562
 H         -9.5003622504        5.2605922538        2.5066254922
 C         -8.2734868847        4.1861299977        1.1256294031
 H         -8.9728491113        4.2879205857        0.3093591821
 C         -7.0835084568        3.5018387120        0.9093832631
 C         -6.7941056563        2.9026251848       -0.4289310266
 C          6.0660153058       -3.6368767665        2.3625214866
 C          6.4755825698       -4.1245177050        3.6023268515
 C          5.6620133500       -3.8814143618        4.8368160690
 C          7.6611526234       -4.8421848767        3.6641939280
 H          7.9937324214       -5.2294150625        4.6158410567
 C          8.4181004069       -5.0571243046        2.5268540481
 H          9.3390299084       -5.6170949708        2.5913038917
 C          8.0027458876       -4.5493581836        1.3113421116
 H          8.5986333696       -4.7070263048        0.4249172375
 C          6.8199591381       -3.8282187335        1.2076095444
 C          6.4016116879       -3.2521835606       -0.1077885463
 H         -5.8275492316       -3.2183919871        0.7879452659
 H         -7.5536339250       -3.2022336350        1.1296214785
 H         -6.8074547814       -1.8116796170        0.3459564367
 H         -5.1595968640       -2.7088627679       -4.4576692833
 H         -6.0298043588       -3.9681934573       -5.3424067425
 H         -4.6794456809       -4.4005258824       -4.2928742632
 H          4.7908705998        4.5144188412       -4.8193881212
 H          5.3507469181        2.8405491767       -4.8757252881
 H          6.2612304832        4.1089427551       -5.7073611583
 H          6.7671563982        3.8537869136        0.9524144264
 H          6.8113353150        2.2427401192        0.2295468709
 H          5.3205172206        3.1756015179        0.1981900760
 H         -5.1725132156        2.7117016481        4.4459510312
 H         -6.0407373886        3.9757910607        5.3258686389
 H         -4.6867223714        4.4014854673        4.2783604361
 H         -5.8236537453        3.2213432140       -0.8035229431
 H         -7.5488772323        3.2043590808       -1.1494848150
 H         -6.8041653197        1.8144172811       -0.3633877482
 H          6.2426683375       -4.1147091972        5.7252314820
 H          4.7740577731       -4.5141256215        4.8316544179
 H          5.3390056769       -2.8421169844        4.8925760759
 H          6.7690585726       -3.8564750268       -0.9330619479
 H          6.8092797569       -2.2455563910       -0.2097609931
 H          5.3193752165       -3.1800697776       -0.1832104452
  196
       -337.04808103
 O         -6.0638295448        0.7133126188        1.7249785561
 C         -5.0047315406        1.2986483606        1.7293204053
 N         -4.9488789606        2.6826855778        1.8232875949
 C         -3.7982895469        3.4389696640        1.8755270678
 O         -3.8344114434        4.6563634706        1.8680520145
 C         -3.7075876769        0.6010410883        1.6589014777
 C         -2.4942725536        1.3044362524        1.7764880060
 C         -1.2661395817        0.5956938645        1.8015929654
 C         -0.0544134356        1.3366260347        1.9248823168
 C         -0.1426459664        2.6889854400        2.2338641665
 C         -1.3531932185        3.3638496562        2.2496961200
 C         -2.5261895213        2.6990759016        1.9488437107
 C         -1.2775829607       -0.8274200469        1.7933632546
 C         -0.0185182021       -1.4836080961        2.0972981328
 C          1.2017786114       -0.7641135367        1.9510465921
 C          1.2237975510        0.6518499643        1.7964951031
 C          2.4625810695        1.2904174028        1.6384254373
 C          2.7329935201        2.7255375141        1.5170272712
 C          2.3468583309        3.7095755035        0.6245610265
 N          3.0748017640        4.7927620950        0.9774195055
 N          3.8378607124        4.5042038236        2.0175149233
 N          3.6601287194        3.2837705781        2.3394122738
 C          3.0468011376        6.1069813982        0.3798740010
 C          1.6046600987        6.4673669182        0.1559661156
 C          1.0870063774        6.5230703265       -1.1306400318
 C         -0.2799217027        6.5857201477       -1.3240953992
 C          0.7485893636        6.5868545133        1.2444391645
 C         -0.6180499308        6.6525073158        1.0494089471
 C         -1.1435964967        6.5942362598       -0.2343260237
 C         -2.6132028837        6.3780523146       -0.4480816615
 N         -2.8063542662        5.0434901418       -0.9679542105
 C         -2.0299921451        3.9543844592       -0.7998569778
 C         -2.7011390436        2.9386580720       -1.4640091575
 N         -3.8309428109        3.4922211431       -1.9759686901
 N         -3.8714512053        4.7329365549       -1.6858570462
 C         -2.4897287399        1.5003820392       -1.6019814655
 C         -1.2732126419        0.8275271882       -1.7940677563
 C         -0.0129444860        1.4832374680       -2.0941130982
 C          0.0391804356        2.7708968920       -2.6163575084
 C          1.2371765064        3.4469966945       -2.7777347027
 C          2.4269227881        2.8424985842       -2.4151972744
 C          2.4238246908        1.4807857216       -2.0596626621
 C          3.6494803137        0.8124442959       -1.8858968570
 C          4.9322253776        1.5227600906       -2.0260545986
 N          4.8434617222        2.8904652113       -2.2601512310
 C          3.6796895927        3.6119402560       -2.4086057987
 O          3.6947780916        4.8275957173       -2.4991113851
 O          6.0066174954        0.9728611833       -1.9464961599
 C          3.6502455680       -0.5419276950       -1.6572754975
 C          2.4657822116       -1.2919578627       -1.6295155107
 C          2.7355098062       -2.7270759835       -1.5071135545
 C          2.3463813056       -3.7109316781       -0.6157269710
 N          3.0755948682       -4.7941476077       -0.9658010205
 C          3.0452189045       -6.1084658789       -0.3686075593
 C          1.6021491205       -6.4683839201       -0.1500714592
 C          1.0795719877       -6.5234413918        1.1345506526
 C         -0.2881177404       -6.5853321434        1.3227068076
 C         -1.1475626682       -6.5935243548        0.2295946447
 C         -0.6171867074       -6.6524170316       -1.0521152643
 C          0.7502305834       -6.5876923451       -1.2418333733
 N          3.8421376562       -4.5058302974       -2.0034076641
 N          3.6654569700       -3.2855162543       -2.3262229428
 C          1.2276518952       -0.6528089821       -1.7904472180
 C         -0.0504881993       -1.3369763796       -1.9227926487
 C         -1.2622972409       -0.5956303806       -1.8028821970
 C         -2.4907691200       -1.3039720332       -1.7821026150
 C         -3.7041385186       -0.6001410702       -1.6676774960
 C         -5.0013590588       -1.2971207319       -1.7424039551
 O         -6.0602806989       -0.7114742886       -1.7398969654
 C         -3.6847761384        0.7676208575       -1.5543937369
 C         -2.5227692492       -2.6984475670       -1.9558322882
 C         -3.7955290067       -3.4378437539       -1.8881155970
 N         -4.9458113167       -2.6810831846       -1.8382793636
 O         -3.8323401201       -4.6552467130       -1.8830267698
 C         -1.3490307795       -3.3634902389       -2.2532342608
 C         -0.1382715228       -2.6891542721       -2.2327892434
 C          1.2066645325        0.7632141115       -1.9446436372
 C          3.6466455907        0.5398908237        1.6692252809
 C          3.6446840946       -0.8143403923        1.8988350067
 C          2.4183187969       -1.4821355073        2.0696233423
 C          2.4198286820       -2.8437936279        2.4254403124
 C          3.6721771088       -3.6139926095        2.4214587835
 N          4.8366539678       -2.8932065033        2.2753620340
 C          4.9266748224       -1.5251680641        2.0431777974
 O          6.0014985229       -0.9755076720        1.9682614545
 O          3.6862319266       -4.8296995539        2.5115106801
 C          1.2288177751       -3.4477328001        2.7847675270
 C          0.0315112566       -2.7712032455        2.6198976172
 C         -2.4937411476       -1.4998685270        1.5979069137
 C         -2.7050996212       -2.9380671315        1.4591528552
 C         -2.0332846261       -3.9532392082        0.7948695878
 N         -2.8107729882       -5.0420662752        0.9598450254
 C         -2.6176995495       -6.3758989601        0.4380795835
 N         -3.8768394210       -4.7319230780        1.6764095549
 N         -3.8360624798       -3.4916292069        1.9684343256
 C         -3.6884344740       -0.7668091644        1.5465054613
 H          0.7478621757        3.2337387194        2.4935834468
 H         -1.3894329991        4.4165023391        2.4824637726
 H          1.6377752720        3.7205302120       -0.1738186008
 H          3.5915688462        6.0849041138       -0.5700978137
 H          3.5529392732        6.7789520877        1.0765190599
 H          1.7629843595        6.4735170202       -1.9706184875
 H         -0.6856568162        6.5831768546       -2.3257036389
 H          1.1535860491        6.5842689031        2.2463839956
 H         -1.2877613983        6.7153181413        1.8941140823
 H         -3.1679785223        6.4587278009        0.4924733030
 H         -3.0435905329        7.0704620408       -1.1764476173
 H         -1.1099939488        3.9682868052       -0.2572689606
 H         -0.8728926782        3.2571469400       -2.9175994542
 H          1.2523692054        4.4534501655       -3.1646917340
 H          4.5992888735       -1.0471287854       -1.5583691494
 H          1.6347872593       -3.7213485000        0.1804387597
 H          3.5536410904       -6.7803993305       -1.0636199006
 H          3.5866245001       -6.0867247343        0.5832847254
 H          1.7523073966       -6.4740484176        1.9771275845
 H         -0.6977920390       -6.5822831614        2.3227059565
 H         -1.2837261292       -6.7149101342       -1.8993509796
 H          1.1591785567       -6.5854576800       -2.2421732593
 H         -4.6217353730        1.2973126761       -1.4789412704
 H         -1.3849876255       -4.4159189093       -2.4870591036
 H          0.7528946725       -3.2340969477       -2.4898568822
 H          4.5961573167        1.0445762813        1.5721316599
 H          1.2425483574       -4.4541107727        3.1719896741
 H         -0.8817071369       -3.2570668414        2.9183560791
 H         -1.1122079118       -3.9669707060        0.2541162555
 H         -3.0517576615       -7.0690327938        1.1635634765
 H         -3.1690953490       -6.4540705833       -0.5046949591
 H         -4.6253146145       -1.2963118450        1.4685461484
 C         -6.1990431269       -3.3735172279       -2.0092659848
 C         -7.0872884564       -3.4955772917       -0.9430523128
 C         -6.7974354036       -2.9086283521        0.4006007854
 C         -8.2792738586       -4.1737097806       -1.1673399721
 H         -8.9803213055       -4.2806294884       -0.3531759610
 C         -8.5770635289       -4.7050238415       -2.4069599349
 H         -9.5078502371       -5.2305724349       -2.5603201795
 C         -7.6891954917       -4.5543059872       -3.4556069039
 H         -7.9278295866       -4.9556012696       -4.4295043028
 C         -6.4899772355       -3.8805863109       -3.2754128359
 C         -5.5406199843       -3.7030631708       -4.4226444705
 C          6.0835819156        3.6155383312       -2.3537322295
 C          6.8465719379        3.8150474620       -1.2063160609
 C          6.4328998855        3.2559837205        0.1177994348
 C          8.0331095102        4.5274351026       -1.3266404463
 H          8.6364561856        4.6912993012       -0.4464036043
 C          8.4431553553        5.0186359018       -2.5507480698
 H          9.3671746606        5.5718557276       -2.6280480686
 C          7.6769576934        4.7957276931       -3.6803577474
 H          8.0054427579        5.1697838083       -4.6386835420
 C          6.4874707342        4.0863187924       -3.6019200292
 C          5.6638433022        3.8330113052       -4.8277814517
 C         -6.2018106813        3.3767413368        1.9893632231
 C         -6.4940848398        3.8894008892        3.2530073214
 C         -5.5477149148        3.7139164320        4.4030384085
 C         -7.6919411872        4.5668072417        3.4281947676
 H         -7.9312633292        4.9729582051        4.3999065426
 C         -8.5776377882        4.7150901782        2.3773443663
 H         -9.5073126344        5.2437309784        2.5267702990
 C         -8.2790845625        4.1774388318        1.1406630300
 H         -8.9786791099        4.2820301822        0.3249459678
 C         -7.0880764931        3.4959697036        0.9211640592
 C         -6.7973179071        2.9031662688       -0.4197227664
 C          6.0764397211       -3.6189133595        2.3682033563
 C          6.4791619211       -4.0944013976        3.6149561774
 C          5.6541345925       -3.8467539193        4.8409926291
 C          7.6689872984       -4.8034904821        3.6919032260
 H          7.9965758950       -5.1810558647        4.6491593523
 C          8.4365806929       -5.0216318378        2.5623451530
 H          9.3609164553       -5.5744829640        2.6385151029
 C          8.0275033499       -4.5261144263        1.3396346854
 H          8.6318103978       -4.6863795981        0.4593963253
 C          6.8407538293       -3.8138909615        1.2208002403
 C          6.4282721186       -3.2504568646       -0.1018377046
 H         -7.5516633816       -3.2171471370        1.1188523083
 H         -6.8078740884       -1.8198415486        0.3447517634
 H         -5.8265762056       -3.2300233578        0.7717305292
 H         -5.1722225678       -2.6783174494       -4.4719744288
 H         -6.0352347620       -3.9395194787       -5.3610777176
 H         -4.6836995492       -4.3679869528       -4.3114174622
 H          4.7766222234        4.4667079678       -4.8219191002
 H          5.3392955664        2.7935715465       -4.8713983100
 H          6.2378554630        4.0571511776       -5.7228255540
 H          6.8154034342        2.2394241864        0.2187524265
 H          5.3504247508        3.2135548545        0.2096270354
 H          6.8283448921        3.8540694557        0.9344459859
 H         -6.0452903747        3.9506355263        5.3398525569
 H         -4.6912277114        4.3797173638        4.2937378505
 H         -5.1783111947        2.6896360071        4.4543333310
 H         -7.5507984670        3.2090135882       -1.1399057090
 H         -6.8083120043        1.8146224574       -0.3594159716
 H         -5.8259604933        3.2227112440       -0.7913033956
 H          5.3275948866       -2.8080856145        4.8879533729
 H          6.2278277258       -4.0729999023        5.7357397210
 H          4.7680980993       -4.4821111554        4.8320756628
 H          6.8210729770       -3.8482120101       -0.9200351543
 H          6.8143243692       -2.2350416526       -0.2008525553
 H          5.3458842408       -3.2039651842       -0.1928895791
  196
       -337.04780395
 O         -6.0282700612        0.8742548114        1.8472006976
 C         -4.9610112752        1.4424512570        1.8880378380
 N         -4.8875054401        2.8182923636        2.0695189704
 C         -3.7286906528        3.5565897307        2.1703554709
 O         -3.7527541239        4.7739912366        2.2226818189
 C         -3.6721752663        0.7385861027        1.7654600273
 C         -2.4514890379        1.4223559739        1.9138149113
 C         -1.2291915088        0.7062609943        1.8550892173
 C         -0.0126761598        1.4348157620        1.9937747080
 C         -0.0807970480        2.7508005168        2.4367502458
 C         -1.2849463286        3.4279821972        2.5420362201
 C         -2.4673189551        2.7994199842        2.1989475042
 C         -1.2459272231       -0.7148404851        1.7659581121
 C          0.0258856619       -1.3886786173        1.9752040524
 C          1.2411074506       -0.6572748242        1.8369379442
 C          1.2560170067        0.7643560676        1.7610408175
 C          2.4820686109        1.4215755172        1.5782114855
 C          2.7197724713        2.8579650509        1.4429298974
 C          2.1443556815        3.8711025814        0.6927355982
 N          2.9165879172        4.9519680655        0.9307610427
 N          3.8869449494        4.6377062377        1.7712478314
 N          3.7930457873        3.4025387106        2.0728844393
 C          2.7909987827        6.2812711778        0.3789223269
 C          1.3310408637        6.5597398790        0.1671688722
 C          0.8049548532        6.6157365234       -1.1162552072
 C         -0.5637390988        6.6001817664       -1.3064831811
 C          0.4722476911        6.6076413466        1.2594269978
 C         -0.8965581406        6.5984165423        1.0695127058
 C         -1.4210716238        6.5352853931       -0.2141242734
 C         -2.8756167799        6.2275098178       -0.4262418441
 N         -2.9680339572        4.8972573284       -0.9817515781
 C         -2.2058436055        3.8202256350       -0.6943802743
 C         -2.7236615116        2.8058258508       -1.4824552783
 N         -3.7552512912        3.3448122891       -2.1834424495
 N         -3.8768101615        4.5788056744       -1.8872456378
 C         -2.4748255681        1.3686225053       -1.5987998404
 C         -1.2446395910        0.7157820447       -1.7678029375
 C          0.0278799709        1.3892738515       -1.9741877610
 C          0.1037167036        2.7145038432       -2.3870177141
 C          1.3107266739        3.3900170631       -2.4705535615
 C          2.4897370876        2.7514551233       -2.1357639199
 C          2.4676265902        1.3699749869       -1.8749410044
 C          3.6855924082        0.6795620184       -1.7338226387
 C          4.9774920729        1.3792869720       -1.8518573176
 N          4.9111352935        2.7575445972       -2.0139962777
 C          3.7553980540        3.5023937713       -2.1021758813
 O          3.7842806574        4.7197739500       -2.1465478279
 O          6.0413136114        0.8036343461       -1.8256821361
 C          3.6735620264       -0.6829209271       -1.5644209110
 C          2.4819219415       -1.4228273013       -1.5769416961
 C          2.7178543373       -2.8593991528       -1.4406418791
 C          2.1428575518       -3.8701833875       -0.6870233305
 N          2.9137506944       -4.9523162477       -0.9239474889
 C          2.7879338976       -6.2800961350       -0.3685758667
 C          1.3276280504       -6.5590551947       -0.1597495816
 C          0.7987495889       -6.6153313420        1.1225015724
 C         -0.5703726628       -6.6001993699        1.3096318694
 C         -1.4252148968       -6.5352127927        0.2153291782
 C         -0.8978783362       -6.5980336794       -1.0671546862
 C          0.4713284286       -6.6071000251       -1.2539668759
 N          3.8825977669       -4.6409640401       -1.7672578271
 N          3.7892685210       -3.4064006824       -2.0716020299
 C          1.2565891109       -0.7645294998       -1.7602832990
 C         -0.0120393371       -1.4343642171       -1.9944901598
 C         -1.2284009792       -0.7053130065       -1.8573251251
 C         -2.4508009647       -1.4210546585       -1.9179945334
 C         -3.6716113829       -0.7368614292       -1.7725001435
 C         -4.9603255800       -1.4404252384       -1.8989395960
 O         -6.0275372454       -0.8718404921       -1.8627684567
 C         -3.6640132522        0.6247108088       -1.5942277560
 C         -2.4663452907       -2.7982835591       -2.2024453786
 C         -3.7278160194       -3.5551936175       -2.1754945059
 N         -4.8866820068       -2.8165462601       -2.0787338019
 O         -3.7518950533       -4.7726913779       -2.2259509606
 C         -1.2838159223       -3.4273263417       -2.5439757478
 C         -0.0797136362       -2.7503031696       -2.4376409882
 C          1.2425667886        0.6570886172       -1.8351833576
 C          3.6730197159        0.6804084786        1.5657812877
 C          3.6840994091       -0.6819272513        1.7362927478
 C          2.4655629426       -1.3711100305        1.8786017397
 C          2.4864206081       -2.7520690698        2.1423015290
 C          3.7516346790       -3.5038650474        2.1122696378
 N          4.9079201015       -2.7601233690        2.0221826402
 C          4.9755315404       -1.3826107240        1.8543614004
 O          6.0399784051       -0.8083263025        1.8238825607
 O          3.7798391340       -4.7211200342        2.1607899882
 C          1.3066257222       -3.3893154465        2.4769900634
 C          0.1001321004       -2.7133403502        2.3901646833
 C         -2.4759528635       -1.3673074001        1.5947147573
 C         -2.7258445531       -2.8042682023        1.4784481217
 C         -2.2073731736       -3.8198221815        0.6923381664
 N         -2.9721489777       -4.8954789475        0.9779954570
 C         -2.8799901254       -6.2264474296        0.4241575792
 N         -3.8830897424       -4.5751291722        1.8806401547
 N         -3.7604902127       -3.3412017526        2.1765350380
 C         -3.6647977209       -0.6229065646        1.5871378581
 H          0.8221046632        3.2601693873        2.7260712029
 H         -1.3095409077        4.4541304771        2.8727173124
 H          1.2877527987        3.8945732569        0.0552983459
 H          3.3388244133        6.3159318325       -0.5689181417
 H          3.2586394060        6.9654490803        1.0912688884
 H          1.4769031172        6.6331325791       -1.9610046491
 H         -0.9718008262        6.5941038197       -2.3071523455
 H          0.8804836324        6.6076683888        2.2600489995
 H         -1.5699825848        6.5997759146        1.9131290820
 H         -3.4219870027        6.2506036939        0.5229141662
 H         -3.3572115609        6.9013058761       -1.1388554537
 H         -1.3917491002        3.8500767143       -0.0038716222
 H         -0.7947185099        3.2337510422       -2.6719431173
 H          1.3398950101        4.4229316447       -2.7792737578
 H          4.6153486076       -1.2033505997       -1.4788220038
 H          1.2872515943       -3.8914812943       -0.0481635554
 H          3.2578805799       -6.9658217178       -1.0778908875
 H          3.3333431534       -6.3118053826        0.5807859453
 H          1.4687888224       -6.6326467431        1.9687661961
 H         -0.9807284101       -6.5943114261        2.3093642187
 H         -1.5694150241       -6.5990009217       -1.9122670349
 H          0.8818715125       -6.6067640746       -2.2536412992
 H         -4.6084753057        1.1407687842       -1.5102767109
 H         -1.3083788040       -4.4535148951       -2.8745400354
 H          0.8235111501       -3.2595927033       -2.7261091144
 H          4.6152660217        1.1999098821        1.4797950828
 H          1.3349639716       -4.4215325799        2.7881282806
 H         -0.7992456379       -3.2314547252        2.6742566950
 H         -1.3916051786       -3.8510643516        0.0038519192
 H         -3.3635410544       -6.8989670677        1.1366454780
 H         -3.4245502745       -6.2501020852       -0.5260139552
 H         -4.6092658061       -1.1385888559        1.5009759793
 C         -6.1330278243       -3.5207083233       -2.2405612657
 C         -6.9864555235       -3.6803877623       -1.1513940458
 C         -6.6612483030       -3.1111927812        0.1922069355
 C         -8.1763193889       -4.3687597458       -1.3519815589
 H         -8.8497914943       -4.5026207799       -0.5187831781
 C         -8.5040995885       -4.8756330186       -2.5944247387
 H         -9.4322149780       -5.4100586518       -2.7319656592
 C         -7.6496392457       -4.6908279479       -3.6654547375
 H         -7.9125009738       -5.0751296678       -4.6398945911
 C         -6.4538048260       -4.0053031879       -3.5079726185
 C         -5.5394825930       -3.7930932975       -4.6767577574
 C          6.1601579192        3.4549706966       -2.1881130751
 C          7.0317931150        3.6043791238       -1.1116981279
 C          6.7266278468        3.0332621033        0.2356858406
 C          8.2218024266        4.2876437990       -1.3290548598
 H          8.9093979453        4.4143396034       -0.5063286853
 C          8.5330311001        4.7988936181       -2.5739099949
 H          9.4615195645        5.3295179943       -2.7233330807
 C          7.6616297604        4.6222169379       -3.6323977418
 H          7.9114294145        5.0085456341       -4.6094957130
 C          6.4650460769        3.9419051782       -3.4587391352
 C          5.5340916620        3.7375836683       -4.6160367132
 C         -6.1345190472        3.5224313041        2.2262508405
 C         -6.4610048302        4.0065778506        3.4923510340
 C         -5.5521073444        3.7935615842        4.6651862096
 C         -7.6574919320        4.6921391584        3.6446689813
 H         -7.9247456297        5.0760845211        4.6180505128
 C         -8.5071275187        4.8773841082        2.5698719880
 H         -9.4357756045        5.4119066420        2.7033645207
 C         -8.1740029283        4.3705267854        1.3288593447
 H         -8.8438115033        4.5043251505        0.4927053056
 C         -6.9833985152        3.6819534601        1.1334974498
 C         -6.6531931887        3.1118870923       -0.2084658508
 C          6.1562727555       -3.4576903424        2.2008651521
 C          6.4608178291       -3.9354547832        3.4750489172
 C          5.5298714357       -3.7212370932        4.6305624240
 C          7.6568710891       -4.6153415642        3.6537099138
 H          7.9064949857       -4.9945112726        4.6336523200
 C          8.5280708436       -4.8005397966        2.5964755771
 H          9.4562018458       -5.3306731599        2.7498068790
 C          8.2170952847       -4.2984603396        1.3478325044
 H          8.9044593460       -4.4319514359        0.5259846432
 C          7.0275563438       -3.6159246008        1.1255359726
 C          6.7225363081       -3.0542100516       -0.2258138619
 H         -6.8445010249       -2.0360670908        0.1909809066
 H         -5.6191549595       -3.2776496446        0.4522170677
 H         -7.2812887630       -3.5626263943        0.9613370887
 H         -4.6792064632       -4.4594805598       -4.6080521195
 H         -5.1735689839       -2.7668876982       -4.7069103019
 H         -6.0605251443       -4.0042225130       -5.6068257778
 H          4.6812459276        4.4124276479       -4.5379893208
 H          5.1578290743        2.7149652519       -4.6413252844
 H          6.0460582088        3.9428363257       -5.5524877491
 H          6.8426266140        1.9492184529        0.2136443855
 H          5.7099271937        3.2630487107        0.5439941420
 H          7.4060593534        3.4330948753        0.9827906727
 H         -4.6926746409        4.4615905480        4.6020309288
 H         -5.1845537719        2.7679411235        4.6950192496
 H         -6.0781317711        4.0018248892        5.5931007485
 H         -7.2656471186        3.5673987611       -0.9812516961
 H         -6.8428027561        2.0378476956       -0.2089308985
 H         -5.6085429686        3.2721094423       -0.4617293118
 H          5.1604746634       -2.6959816795        4.6517028720
 H          6.0394183855       -3.9265100347        5.5683199476
 H          4.6726090395       -4.3906161756        4.5539856635
 H          7.3984924793       -3.4632909292       -0.9711066345
 H          6.8438058735       -1.9705659879       -0.2124141207
 H          5.7040423863       -3.2812003757       -0.5301902296
  196
       -337.04770783
 O         -6.0518032066        0.7228610675        1.7857115681
 C         -4.9847250021        1.2934620589        1.7874263616
 N         -4.9086394736        2.6742036573        1.9161082777
 C         -3.7469765943        3.4132246114        1.9728718296
 O         -3.7664424261        4.6309713590        1.9974749302
 C         -3.6987204588        0.5808317421        1.6779364044
 C         -2.4747192207        1.2656007079        1.7956573852
 C         -1.2558055162        0.5411970531        1.7838850702
 C         -0.0328224589        1.2633204336        1.9025861882
 C         -0.0973349612        2.6056147167        2.2570440616
 C         -1.2986303086        3.2943227491        2.3143107644
 C         -2.4847451716        2.6548316663        2.0086550344
 C         -1.2857314341       -0.8809916309        1.7506928690
 C         -0.0335769168       -1.5552339589        2.0467317632
 C          1.1955341770       -0.8498377619        1.9041949981
 C          1.2340483390        0.5650665502        1.7404656594
 C          2.4774491644        1.1878723178        1.5547522037
 C          2.7647051065        2.6142967355        1.3950423983
 C          2.2722359681        3.6371287074        0.6008907237
 N          3.0705275800        4.6936202529        0.8711143129
 N          3.9779615273        4.3527366258        1.7727073574
 N          3.8190946125        3.1279131027        2.0818055745
 C          3.0153352012        6.0302893703        0.3249840315
 C          1.5717211510        6.4102133779        0.1613647632
 C          1.0228486261        6.5455455551       -1.1062553957
 C         -0.3473586426        6.6365777519       -1.2606042998
 C          0.7462061667        6.4868386163        1.2770584492
 C         -0.6235743003        6.5837434130        1.1216652135
 C         -1.1822023209        6.5983142745       -0.1493862979
 C         -2.6568784645        6.3908216599       -0.3348687968
 N         -2.8522374115        5.0626181033       -0.8707611274
 C         -2.0694869585        3.9757384049       -0.7191887122
 C         -2.7333496823        2.9665893894       -1.3996572212
 N         -3.8658648390        3.5210888646       -1.9045231777
 N         -3.9144038557        4.7570577673       -1.5949584294
 C         -2.5062366940        1.5336428617       -1.5613286931
 C         -1.2789013256        0.8809941724       -1.7534435364
 C         -0.0258002506        1.5547359564       -2.0464792191
 C          0.0085031275        2.8428943419       -2.5686517543
 C          1.1989439572        3.5268401019       -2.7523376458
 C          2.3987226353        2.9336005079       -2.4055210956
 C          2.4118368318        1.5771042561       -2.0321944777
 C          3.6451698939        0.9224702415       -1.8578308094
 C          4.9206974035        1.6332753330       -2.0586199916
 N          4.8208680000        2.9882406551       -2.3516678121
 C          3.6491754825        3.7046791861       -2.4610544766
 O          3.6574831716        4.9177403551       -2.5824102465
 O          5.9985994401        1.0884628073       -1.9915954400
 C          3.6593804174       -0.4239382311       -1.5870144113
 C          2.4828251282       -1.1887955179       -1.5456797962
 C          2.7681541953       -2.6154905532       -1.3847443212
 C          2.2706968547       -3.6376582190       -0.5927578186
 N          3.0678678260       -4.6956000536       -0.8605228786
 C          3.0081295996       -6.0323090964       -0.3149711294
 C          1.5634813375       -6.4107336971       -0.1566902595
 C          1.0106298157       -6.5475352427        1.1090775612
 C         -0.3600525094       -6.6380641458        1.2592816173
 C         -1.1915442151       -6.5981190805        0.1456156058
 C         -0.6290539782       -6.5823789405       -1.1237083754
 C          0.7412508762       -6.4857310953       -1.2749035736
 N          3.9794663499       -4.3561075139       -1.7583234942
 N          3.8242563351       -3.1307214708       -2.0674776241
 C          1.2402461335       -0.5657430181       -1.7359340403
 C         -0.0262698762       -1.2635972032       -1.9026376578
 C         -1.2493830799       -0.5411673911       -1.7873000250
 C         -2.4685010346       -1.2651094848       -1.8031825758
 C         -3.6925277605       -0.5799094962       -1.6880874653
 C         -4.9784898704       -1.2919833008       -1.8013591510
 O         -6.0454930635       -0.7212620405       -1.8005616912
 C         -3.6923434045        0.7850094187       -1.5404925061
 C         -2.4783599595       -2.6540937466       -2.0176837475
 C         -3.7409580974       -3.4120155975       -1.9868151899
 N         -4.9024229875       -2.6725271587       -1.9325217873
 O         -3.7610294777       -4.6297220006       -2.0132923872
 C         -1.2915196414       -3.2937028878       -2.3202849060
 C         -0.0901522357       -2.6055407072       -2.2584908748
 C          1.2026751341        0.8491143973       -1.8999519801
 C          3.6536310713        0.4226867917        1.6000162801
 C          3.6381186113       -0.9237907377        1.8700450489
 C          2.4040914556       -1.5782384812        2.0398553694
 C          2.3897028210       -2.9350379228        2.4119914491
 C          3.6399091217       -3.7063980111        2.4705252628
 N          4.8120710108       -2.9901533173        2.3649617597
 C          4.9128522150       -1.6346918904        2.0748086921
 O          5.9909275881       -1.0895499578        2.0131854607
 O          3.6475171794       -4.9195617827        2.5909117002
 C          1.1887111968       -3.5283837847        2.7543456642
 C         -0.0009996681       -2.8439464202        2.5676908189
 C         -2.5129030907       -1.5331958950        1.5560970728
 C         -2.7404310263       -2.9662504481        1.3952834964
 C         -2.0783836118       -3.9749539891        0.7125422568
 N         -2.8611021575       -5.0617949453        0.8650947983
 C         -2.6665815903       -6.3892133615        0.3270105273
 N         -3.9214148781       -4.7565714040        1.5921205446
 N         -3.8718769742       -3.5207940997        1.9024579080
 C         -3.6986832097       -0.7842403699        1.5316702905
 H          0.8052978807        3.1287450193        2.5207423718
 H         -1.3183566400        4.3385058844        2.5838211740
 H          1.4534332095        3.6875116714       -0.0831106161
 H          3.5294289701        6.0480412934       -0.6424380105
 H          3.5490958840        6.6751363301        1.0274687058
 H          1.6767411917        6.5361609190       -1.9648226226
 H         -0.7783589812        6.6919868677       -2.2499430979
 H          1.1766044978        6.4267534578        2.2665699204
 H         -1.2718779897        6.6121391918        1.9846007211
 H         -3.1918754101        6.4556303170        0.6181406539
 H         -3.1021369099        7.0920523616       -1.0451808764
 H         -1.1513729909        3.9864335417       -0.1737868240
 H         -0.9115416677        3.3214648868       -2.8581398266
 H          1.2005059898        4.5290560595       -3.1499701626
 H          4.6120865371       -0.9195115153       -1.4752069711
 H          1.4489869288       -3.6869765473        0.0878092274
 H          3.5438053297       -6.6778551720       -1.0153596959
 H          3.5183209902       -6.0509155482        0.6545042909
 H          1.6618782066       -6.5397790819        1.9696685483
 H         -0.7940278197       -6.6944218705        2.2472672267
 H         -1.2748511374       -6.6096318944       -1.9885643450
 H          1.1745445195       -6.4247628665       -2.2630987131
 H         -4.6367861703        1.3012710383       -1.4626743988
 H         -1.3107560224       -4.3376259522       -2.5908149832
 H          0.8130179166       -3.1288215551       -2.5199564192
 H          4.6068888901        0.9179656727        1.4917286700
 H          1.1887265066       -4.5310089256        3.1509424200
 H         -0.9219191481       -3.3227235562        2.8539751242
 H         -1.1612503755       -3.9857178525        0.1655220481
 H         -3.1151657819       -7.0911443773        1.0344982113
 H         -3.1985274583       -6.4511600894       -0.6279146762
 H         -4.6431700150       -1.3001479742        1.4519282051
 C         -6.1424405223       -3.3791216535       -2.1366206102
 C         -7.0500374781       -3.5253365240       -1.0896605422
 C         -6.7980892887       -2.9460854804        0.2650168058
 C         -8.2266727261       -4.2194622543       -1.3440647766
 H         -8.9419755914       -4.3448201750       -0.5450788474
 C         -8.4914303514       -4.7435826413       -2.5941773952
 H         -9.4102897218       -5.2825777745       -2.7709000885
 C         -7.5857151347       -4.5681974932       -3.6234996089
 H         -7.7986577374       -4.9635494491       -4.6057430250
 C         -6.4011191569       -3.8774341517       -3.4133953681
 C         -5.4340840658       -3.6744347389       -4.5414540971
 C          6.0463580963        3.6954159312       -2.6234860250
 C          6.9356068497        3.9761641904       -1.5892881703
 C          6.6736277015        3.5303939060       -0.1865377458
 C          8.1003547643        4.6662106715       -1.9006607058
 H          8.8013189913        4.8925674156       -1.1112288911
 C          8.3690051044        5.0592101195       -3.1973728401
 H          9.2780568708        5.5971128723       -3.4212606194
 C          7.4792898714        4.7565267462       -4.2113326334
 H          7.6955171644        5.0526864972       -5.2270960868
 C          6.3069341236        4.0652564802       -3.9424487825
 C          5.3521899218        3.7271770097       -5.0475959382
 C         -6.1490433900        3.3815796486        2.1151983218
 C         -6.4109947107        3.8832183969        3.3900026039
 C         -5.4472250153        3.6826847201        4.5213042160
 C         -7.5959436515        4.5748678228        3.5952309540
 H         -7.8113792987        4.9726956214        4.5759327752
 C         -8.4989549519        4.7477796325        2.5631441436
 H         -9.4181340989        5.2874684464        2.7360604011
 C         -8.2310869307        4.2202501889        1.3151258915
 H         -8.9442755189        4.3437804246        0.5139658712
 C         -7.0539582096        3.5252257948        1.0655042894
 C         -6.7987217026        2.9427846605       -0.2872010587
 C          6.0367668700       -3.6971873545        2.6405689585
 C          6.2923213061       -4.0682846405        3.9601649381
 C          5.3335637344       -3.7307031897        5.0620019357
 C          7.4637393923       -4.7596130520        4.2329058420
 H          7.6759943474       -5.0569101925        5.2491712841
 C          8.3575934393       -5.0606909214        3.2221165697
 H          9.2659243175       -5.5985785063        3.4489478145
 C          8.0942534998       -4.6656991578        1.9249165171
 H          8.7988295109       -4.8902986843        1.1381995133
 C          6.9305033771       -3.9757293653        1.6096340371
 C          6.6745866727       -3.5274212100        0.2065420421
 H         -6.8389188512       -1.8575812213        0.2200473260
 H         -5.8239969175       -3.2414294164        0.6482363609
 H         -7.5537831729       -3.2845893078        0.9680108940
 H         -5.0633710627       -2.6496054932       -4.5619205881
 H         -5.9145954211       -3.8888176702       -5.4924679683
 H         -4.5799938941       -4.3433775317       -4.4323043239
 H          5.0142996672        2.6937796222       -4.9713189548
 H          5.8289222397        3.8668924151       -6.0141522649
 H          4.4770703137        4.3760452692       -5.0016464263
 H          6.8530827969        2.4583550048       -0.1023484393
 H          5.6455438008        3.7241628883        0.1081252494
 H          7.3309477390        4.0429928163        0.5097582666
 H         -5.9300941518        3.9005463857        5.4703308280
 H         -4.5921209261        4.3503506286        4.4124384051
 H         -5.0777041058        2.6575133331        4.5459623566
 H         -5.8255140123        3.2409313693       -0.6706159660
 H         -7.5552612940        3.2762965614       -0.9916710406
 H         -6.8354585465        1.8542922448       -0.2392098359
 H          4.4580573852       -4.3787429857        5.0122412413
 H          4.9968769279       -2.6969173863        4.9853833199
 H          5.8065689366       -3.8716331433        6.0302114020
 H          5.6489499300       -3.7244065167       -0.0945838335
 H          7.3378870487       -4.0356932187       -0.4872535836
 H          6.8505283145       -2.4545068049        0.1261295991
  196
       -337.04767188
 O         -6.0479483962        0.7220112420        1.7967157073
 C         -4.9799518565        1.2908282906        1.8029523802
 N         -4.9016877131        2.6701564278        1.9452970724
 C         -3.7392129287        3.4076490634        2.0040663281
 O         -3.7577741848        4.6252304935        2.0390440703
 C         -3.6951079306        0.5777645007        1.6851842032
 C         -2.4700240467        1.2603506745        1.8042285748
 C         -1.2520333329        0.5346644714        1.7826870307
 C         -0.0279562316        1.2549045015        1.9006027533
 C         -0.0893674278        2.5941899901        2.2667180222
 C         -1.2897010004        3.2834550405        2.3352717058
 C         -2.4777147439        2.6477930486        2.0286611537
 C         -1.2833445854       -0.8873706093        1.7418825478
 C         -0.0308031806       -1.5636875388        2.0325397556
 C          1.1986108785       -0.8584521140        1.8910658720
 C          1.2376138892        0.5567253114        1.7290625260
 C          2.4803952975        1.1792781738        1.5374178412
 C          2.7675965261        2.6043355475        1.3682328148
 C          2.2504712463        3.6325957021        0.5961884871
 N          3.0609260100        4.6854408672        0.8422495836
 N          3.9997287407        4.3371644867        1.7086456955
 N          3.8476686202        3.1118722551        2.0183686819
 C          2.9958844015        6.0255619522        0.3051032346
 C          1.5511200449        6.4064412830        0.1573564813
 C          0.9929341784        6.5574808279       -1.1044496643
 C         -0.3782587441        6.6506221814       -1.2478041319
 C          0.7340255765        6.4723453123        1.2799325491
 C         -0.6367861954        6.5721790226        1.1357977224
 C         -1.2047571381        6.5999827971       -0.1308718818
 C         -2.6798912758        6.3879799142       -0.3080214009
 N         -2.8691011928        5.0627448462       -0.8533958345
 C         -2.0849269800        3.9770227548       -0.6995396227
 C         -2.7385810524        2.9701382964       -1.3926655341
 N         -3.8668118573        3.5244898315       -1.9072930089
 N         -3.9221378869        4.7586016758       -1.5913738108
 C         -2.5072692739        1.5380735565       -1.5568560801
 C         -1.2781166228        0.8881084555       -1.7462430458
 C         -0.0244296492        1.5639302344       -2.0332225783
 C          0.0102636100        2.8544773550       -2.5494501484
 C          1.2010346153        3.5377248196       -2.7343295987
 C          2.4012280846        2.9428408323       -2.3920194617
 C          2.4135195737        1.5863251287       -2.0190996628
 C          3.6465318084        0.9311910377       -1.8441796617
 C          4.9226154307        1.6399315589       -2.0488859140
 N          4.8241234357        2.9925662527       -2.3516197521
 C          3.6534300517        3.7108481689       -2.4584545271
 O          3.6637187549        4.9229312423       -2.5891332049
 O          6.0000397816        1.0944889941       -1.9790966254
 C          3.6603815401       -0.4140982209       -1.5689784189
 C          2.4839936836       -1.1798296432       -1.5280070367
 C          2.7704200757       -2.6047076428       -1.3565360024
 C          2.2479300346       -3.6338008385       -0.5891249912
 N          3.0607154947       -4.6860626747       -0.8296627053
 C          2.9928382084       -6.0268520671       -0.2945115208
 C          1.5474576758       -6.4071946718       -0.1521759048
 C          0.9849558354       -6.5597086078        1.1075256961
 C         -0.3867400118       -6.6525277302        1.2460477245
 C         -1.2093526672       -6.6000469431        0.1263334029
 C         -0.6371219473       -6.5708399016       -1.1383722383
 C          0.7342124573       -6.4713725050       -1.2776509209
 N          4.0060337253       -4.3366932209       -1.6885464192
 N          3.8556661954       -3.1113371616       -1.9987085872
 C          1.2422095146       -0.5568498586       -1.7246771165
 C         -0.0229859115       -1.2545641956       -1.9006417848
 C         -1.2471840673       -0.5339317407       -1.7867371657
 C         -2.4653307208       -1.2592232305       -1.8123741145
 C         -3.6905914685       -0.5762331551       -1.6975173330
 C         -4.9751663055       -1.2889420717       -1.8203837505
 O         -6.0429675831       -0.7197647106       -1.8198251081
 C         -3.6924953928        0.7878811113       -1.5427784133
 C         -2.4726231079       -2.6466495296       -2.0370352297
 C         -3.7343838238       -3.4062517463       -2.0164943931
 N         -4.8968080642       -2.6685274329       -1.9607875888
 O         -3.7530556636       -4.6238254479       -2.0519932783
 C         -1.2838383569       -3.2825260917       -2.3401930868
 C         -0.0835216796       -2.5936487825       -2.2675788833
 C          1.2042633530        0.8582497317       -1.8876890906
 C          3.6563894947        0.4131942683        1.5820809080
 C          3.6410719216       -0.9324394890        1.8557798558
 C          2.4071358373       -1.5871534643        2.0257550257
 C          2.3929377715       -2.9439850253        2.3974606055
 C          3.6444390822       -3.7127739626        2.4671671048
 N          4.8158978815       -2.9952499453        2.3644943873
 C          4.9160636436       -1.6419835048        2.0648701413
 O          5.9939215000       -1.0966775416        2.0010593491
 O          3.6534922356       -4.9249597449        2.5972338009
 C          1.1915270474       -3.5384166711        2.7362047779
 C          0.0016723492       -2.8544002294        2.5484901184
 C         -2.5120679133       -1.5369812777        1.5484405183
 C         -2.7438106812       -2.9688272770        1.3829143346
 C         -2.0883419522       -3.9765206506        0.6926391460
 N         -2.8746004369       -5.0612408162        0.8428508138
 C         -2.6848259000       -6.3870433064        0.2989374784
 N         -3.9305553580       -4.7558243404        1.5760358582
 N         -3.8750908226       -3.5218102114        1.8923024420
 C         -3.6969658699       -0.7863237713        1.5305524107
 H          0.8151589291        3.1139140511        2.5309718986
 H         -1.3073976037        4.3251412285        2.6143534935
 H          1.4086300248        3.6880674482       -0.0588971391
 H          3.5007711148        6.0503208432       -0.6671057722
 H          3.5361077406        6.6673946479        1.0056206556
 H          1.6403012655        6.5591226399       -1.9679930656
 H         -0.8165257155        6.7168702214       -2.2332557473
 H          1.1716215682        6.4015130353        2.2655734022
 H         -1.2789597182        6.5917820292        2.0035233403
 H         -3.2086073639        6.4420630146        0.6491924605
 H         -3.1336611283        7.0917497098       -1.0102310754
 H         -1.1726601039        3.9874181236       -0.1445306481
 H         -0.9097829560        3.3354453551       -2.8349660164
 H          1.2024518407        4.5405081542       -3.1304685837
 H          4.6127580906       -0.9095671676       -1.4541991086
 H          1.4013583358       -3.6897642312        0.0598058935
 H          3.5350802093       -6.6681310084       -0.9939936004
 H          3.4945004222       -6.0531334792        0.6793261632
 H          1.6293607966       -6.5626625786        1.9732706302
 H         -0.8284560881       -6.7198295125        2.2298815224
 H         -1.2764164738       -6.5890095385       -2.0082429833
 H          1.1752478354       -6.3993629438       -2.2616714713
 H         -4.6379156735        1.3026200825       -1.4657464819
 H         -1.3009950425       -4.3240664722       -2.6198208859
 H          0.8217771205       -3.1133418068       -2.5292940728
 H          4.6093404564        0.9084952084        1.4713208597
 H          1.1914115799       -4.5414147942        3.1317938363
 H         -0.9194700049       -3.3347745171        2.8314462805
 H         -1.1737379084       -3.9878939424        0.1415176774
 H         -3.1409637665       -7.0899535045        1.0004746141
 H         -3.2110164060       -6.4414670702       -0.6596251818
 H         -4.6422929072       -1.3007290639        1.4502897811
 C         -6.1359508800       -3.3739905877       -2.1737080888
 C         -7.0458279041       -3.5281476026       -1.1299108538
 C         -6.7961165928       -2.9592206500        0.2295689806
 C         -8.2225653059       -4.2190123245       -1.3924078699
 H         -8.9396195926       -4.3504050326       -0.5959671637
 C         -8.4853092601       -4.7319680815       -2.6475958484
 H         -9.4045323883       -5.2681258856       -2.8309200059
 C         -7.5772795715       -4.5488027556       -3.6735338831
 H         -7.7888487588       -4.9351970416       -4.6596303469
 C         -6.3923136560       -3.8612209812       -3.4551570415
 C         -5.4226236180       -3.6492120136       -4.5792328370
 C          6.0484805175        3.6899028615       -2.6546593899
 C          6.9514185633        3.9981393502       -1.6404986237
 C          6.7060792431        3.5954540505       -0.2218319837
 C          8.1134703793        4.6757270451       -1.9876022448
 H          8.8255349426        4.9233274900       -1.2146251441
 C          8.3666301238        5.0295377415       -3.2986482750
 H          9.2741080195        5.5580132189       -3.5497507758
 C          7.4639118710        4.6986063876       -4.2920345250
 H          7.6683379418        4.9628509229       -5.3189840817
 C          6.2937594460        4.0186668034       -3.9873865230
 C          5.3250799562        3.6463339235       -5.0693768219
 C         -6.1410430949        3.3762999163        2.1545006002
 C         -6.4007188981        3.8633635140        3.4353780891
 C         -5.4347228449        3.6493836570        4.5622729781
 C         -7.5854571802        4.5523328314        3.6504485055
 H         -7.7995086407        4.9387015712        4.6360216743
 C         -8.4902261061        4.7368187654        2.6218435850
 H         -9.4092996022        5.2741261930        2.8025527090
 C         -8.2243924327        4.2238251919        1.3673292179
 H         -8.9389619394        4.3562530669        0.5688275935
 C         -7.0476081237        3.5317750024        1.1080481720
 C         -6.7944853796        2.9630664499       -0.2509050169
 C          6.0385629373       -3.6932063322        2.6730939442
 C          6.2767894910       -4.0233585133        4.0067620882
 C          5.3018797962       -3.6536665705        5.0840636459
 C          7.4456197809       -4.7030864945        4.3169963143
 H          7.6445930188       -4.9682868394        5.3447696791
 C          8.3537825519       -5.0326599769        3.3281738594
 H          9.2602677548       -5.5607350912        3.5836598889
 C          8.1071923927       -4.6781509125        2.0160551393
 H          8.8233179986       -4.9250774585        1.2466220785
 C          6.9467237459       -4.0007586583        1.6633557014
 C          6.7080612427       -3.5984700114        0.2434359932
 H         -7.5490638424       -3.3080722830        0.9304272313
 H         -6.8432615923       -1.8706327045        0.1935535583
 H         -5.8198909060       -3.2513471929        0.6094307877
 H         -4.5674067092       -4.3169973306       -4.4718890449
 H         -5.0540723861       -2.6234606241       -4.5920911894
 H         -5.9000296992       -3.8585168867       -5.5329356204
 H          4.4414039330        4.2833504203       -5.0221007214
 H          5.0036479752        2.6098491125       -4.9667481456
 H          5.7837758622        3.7727896116       -6.0464180277
 H          6.8155481348        2.5157546160       -0.1204666706
 H          5.7044563214        3.8664659671        0.1030116283
 H          7.4198033348        4.0746531102        0.4419324550
 H         -5.9142164238        3.8604449748        5.5145319973
 H         -4.5773848874        4.3147537631        4.4570534302
 H         -5.0690265258        2.6226291455        4.5766313156
 H         -6.8430580369        1.8745074143       -0.2153669195
 H         -5.8167240521        3.2541185977       -0.6277367316
 H         -7.5449279397        3.3130737734       -0.9538798618
 H          4.4202325683       -4.2931614804        5.0322287069
 H          4.9780339426       -2.6180685651        4.9802580184
 H          5.7560721787       -3.7792423151        6.0633125285
 H          6.8095349445       -2.5179188165        0.1433518918
 H          5.7110366978       -3.8776160016       -0.0887387616
 H          7.4302171088       -4.0714654662       -0.4156299738
  196
       -337.04707424
 O         -6.0023459930        1.0327178092        1.9698458835
 C         -4.9179390122        1.5670228798        2.0127324274
 N         -4.7991781046        2.9222402497        2.2966098339
 C         -3.6190056887        3.6286733822        2.3733880334
 O         -3.6120027619        4.8408761357        2.5004327647
 C         -3.6541077062        0.8376161021        1.8009225682
 C         -2.4111072953        1.4804253817        1.9551522458
 C         -1.2122918570        0.7320236327        1.8473154017
 C          0.0298872709        1.4165015499        1.9755403011
 C          0.0163489233        2.7243599837        2.4452916122
 C         -1.1649266756        3.4286331619        2.6153478036
 C         -2.3763457462        2.8443989916        2.2957263417
 C         -1.2758910235       -0.6846803842        1.7249457384
 C         -0.0356428529       -1.4012199535        1.9776032045
 C          1.2071090781       -0.7168739322        1.8540813162
 C          1.2711581533        0.6995282092        1.7295657148
 C          2.5180030352        1.3056816064        1.5195800982
 C          2.7904736479        2.7260202522        1.3158260051
 C          2.1821640187        3.7404341737        0.5922175472
 N          2.9918673960        4.8081427342        0.7539369844
 N          4.0178767649        4.4818944673        1.5239132008
 N          3.9187731468        3.2552403056        1.8541840130
 C          2.8470589044        6.1424785601        0.2163047173
 C          1.3804629894        6.4394662376        0.0960124311
 C          0.7792072829        6.5016698291       -1.1536703211
 C         -0.5984851016        6.4940394949       -1.2615550858
 C          0.5901502242        6.5011456547        1.2380003631
 C         -0.7875587443        6.5047332842        1.1301353155
 C         -1.3885772055        6.4354530107       -0.1192731956
 C         -2.8544636870        6.1343822574       -0.2381585435
 N         -2.9959639473        4.7976935262       -0.7707961007
 C         -2.1859218453        3.7312587904       -0.6018973300
 C         -2.7902519265        2.7137651926       -1.3244683645
 N         -3.9166928540        3.2400591683       -1.8696290051
 N         -4.0183666316        4.4676845119       -1.5441498118
 C         -2.5165902465        1.2927184653       -1.5224162209
 C         -1.2696026736        0.6858067324       -1.7294794241
 C         -0.0277795253        1.4019527260       -1.9754063987
 C         -0.0133222688        2.7094879058       -2.4460001519
 C          1.1683640802        3.4129905759       -2.6162363217
 C          2.3794713349        2.8282343077       -2.2965918618
 C          2.4134873162        1.4645332019       -1.9550216032
 C          3.6562503499        0.8210395606       -1.8015336068
 C          4.9203438324        1.5492281264       -2.0162462933
 N          4.8023370307        2.9043726845       -2.3007792241
 C          3.6225472434        3.6116387558       -2.3762255944
 O          3.6160052602        4.8236994804       -2.5043708343
 O          6.0042434270        1.0137185836       -1.9754097587
 C          3.6902201458       -0.5269949069       -1.5387283963
 C          2.5228236437       -1.3060553071       -1.5065326677
 C          2.7942911490       -2.7266705437       -1.3029394343
 C          2.1849271958       -3.7408335486       -0.5799664876
 N          2.9944390522       -4.8088396763       -0.7408975965
 C          2.8482864979       -6.1429913114       -0.2032426353
 C          1.3812384993       -6.4401714528       -0.0888902923
 C          0.7745488976       -6.5004091222        1.1582590006
 C         -0.6035991184       -6.4921590557        1.2601091962
 C         -1.3886963321       -6.4348809277        0.1143114196
 C         -0.7822542286       -6.5063010886       -1.1323571253
 C          0.5959145087       -6.5032933832       -1.2342270898
 N          4.0211989947       -4.4830296495       -1.5099976407
 N          3.9228945938       -3.2563138715       -1.8403119854
 C          1.2770697092       -0.6993554234       -1.7214791130
 C          0.0366250889       -1.4159811295       -1.9726013532
 C         -1.2059384351       -0.7309619868       -1.8509065600
 C         -2.4045463555       -1.4788741610       -1.9645689127
 C         -3.6481702213       -0.8353672534       -1.8184090929
 C         -4.9110578246       -1.5643007513       -2.0376985245
 O         -5.9953001943       -1.0290472985       -2.0036660359
 C         -3.6836193383        0.5131891928       -1.5585787074
 C         -2.3685383894       -2.8432718740       -2.3032679257
 C         -3.6110127968       -3.6271537807       -2.3869709527
 N         -4.7913256711       -2.9201628491       -2.3181470309
 O         -3.6036148757       -4.8395189927       -2.5123890641
 C         -1.1557920156       -3.4284175193       -2.6159139154
 C          0.0248577353       -2.7243087052       -2.4410832488
 C          1.2141267944        0.7171153819       -1.8460410404
 C          3.6849707089        0.5261336740        1.5570978158
 C          3.6493384419       -0.8217683967        1.8203642432
 C          2.4056472694       -1.4647263190        1.9686342310
 C          2.3694413103       -2.8283009995        2.3104390590
 C          3.6117312634       -3.6124575831        2.3946271244
 N          4.7922368769       -2.9058978105        2.3237306317
 C          4.9121469804       -1.5506216889        2.0404255439
 O          5.9964830046       -1.0156609965        2.0045776072
 O          3.6039448791       -4.8245844027        2.5221503417
 C          1.1566488071       -3.4123783128        2.6249927712
 C         -0.0239920548       -2.7085078026        2.4489066680
 C         -2.5219209533       -1.2909743524        1.5104383501
 C         -2.7954483779       -2.7117389960        1.3104951049
 C         -2.1861108230       -3.7306177071        0.5940371285
 N         -2.9989543230       -4.7958810414        0.7566176152
 C         -2.8549740427       -6.1332965941        0.2263971333
 N         -4.0277850428       -4.4639447456        1.5205098334
 N         -3.9274263125       -3.2362005847        1.8459227816
 C         -3.6886848281       -0.5106967567        1.5398099139
 H          0.9435246486        3.2016426722        2.7134273899
 H         -1.1499756610        4.4408932451        2.9858637951
 H          1.2824210698        3.7729376367        0.0176221146
 H          3.3341575977        6.1824318774       -0.7643232466
 H          3.3655458550        6.8166843915        0.9026118216
 H          1.4014923043        6.5162857136       -2.0353690473
 H         -1.0658133356        6.4895665925       -2.2359240493
 H          1.0574687205        6.5022364070        2.2123772294
 H         -1.4100146750        6.5214828936        2.0116649737
 H         -3.3412745998        6.1774330202        0.7425077891
 H         -3.3746902506        6.8045496664       -0.9271041496
 H         -1.2885004916        3.7668872602       -0.0238544332
 H         -0.9400288935        3.1871855409       -2.7148877666
 H          1.1540258476        4.4251274766       -2.9871161606
 H          4.6471722774       -1.0144802662       -1.4271927819
 H          1.2844917454       -3.7731168536       -0.0064399265
 H          3.3698157575       -6.8171985266       -0.8872073805
 H          3.3313569517       -6.1823009521        0.7794004187
 H          1.3930459688       -6.5138362848        2.0426352528
 H         -1.0751868687       -6.4860808695        2.2324175573
 H         -1.4008269382       -6.5242123207       -2.0165961250
 H          1.0674960603       -6.5058949893       -2.2065429294
 H         -4.6412109535        1.0006848844       -1.4528075340
 H         -1.1394151360       -4.4411955168       -2.9849388627
 H          0.9530631964       -3.2021633229       -2.7045012241
 H          4.6425434281        1.0132381256        1.4493092629
 H          1.1402529794       -4.4243425208        2.9962610395
 H         -0.9522535952       -3.1856352099        2.7134751231
 H         -1.2838640792       -3.7676706267        0.0236330405
 H         -3.3783254553       -6.8025945075        0.9138409663
 H         -3.3376265377       -6.1774706499       -0.7562626966
 H         -4.6458889378       -0.9975623247        1.4278003805
 C         -5.9970377928       -3.6281477469       -2.6708419613
 C         -6.9423731954       -3.9451285044       -1.6986802072
 C         -6.7651117907       -3.5480487727       -0.2686958197
 C         -8.0812087400       -4.6326741781       -2.0997343141
 H         -8.8253766055       -4.8878480611       -1.3601709265
 C         -8.2723582492       -4.9872971300       -3.4209288944
 H         -9.1628476522       -5.5235873027       -3.7130260511
 C         -7.3293058715       -4.6460933972       -4.3722973862
 H         -7.4849698837       -4.9097969107       -5.4079220288
 C         -6.1804397212       -3.9561252935       -4.0139572318
 C         -5.1693564407       -3.5729085041       -5.0529406581
 C          6.0098680997        3.6114082394       -2.6490534196
 C          6.9513567955        3.9286497408       -1.6732238821
 C          6.7683267915        3.5323615663       -0.2437432777
 C          8.0920615427        4.6155515715       -2.0700651289
 H          8.8332511283        4.8709624961       -1.3276022114
 C          8.2887444301        4.9693055711       -3.3906782677
 H          9.1805461793        5.5052160356       -3.6794554810
 C          7.3495463462        4.6277020373       -4.3457062994
 H          7.5095874143        4.8906458221       -5.3808604109
 C          6.1989942373        3.9383289333       -3.9916491838
 C          5.1922941536        3.5545688740       -5.0346898343
 C         -6.0068777905        3.6298079779        2.6435121257
 C         -6.1996509236        3.9519703101        3.9867075732
 C         -5.1959028972        3.5635285437        5.0308464584
 C         -7.3508222361        4.6406930990        4.3399957769
 H         -7.5138865440        4.8996727856        5.3756721776
 C         -8.2869340997        4.9865438275        3.3834589578
 H         -9.1793398600        5.5217898336        3.6715893667
 C         -8.0864384263        4.6379008184        2.0620597735
 H         -8.8251475144        4.8968103561        1.3183345635
 C         -6.9451250461        3.9515357018        1.6660824471
 C         -6.7576892853        3.5610210497        0.2355835810
 C          5.9982550438       -3.6143009489        2.6744287655
 C          6.1831337507       -3.9444551390        4.0168241246
 C          5.1737359667       -3.5621957816        5.0577866151
 C          7.3321107957       -4.6355151060        4.3727108171
 H          7.4888346713       -4.9009849689        5.4077264390
 C          8.2739439958       -4.9756301856        3.4197442312
 H          9.1643995735       -5.5130010957        3.7099592463
 C          8.0815624176       -4.6185627998        2.0993950638
 H          8.8247528557       -4.8727990527        1.3585326909
 C          6.9425560119       -3.9298853995        1.7007630266
 C          6.7645241447       -3.5295950870        0.2717722484
 H         -5.8124269428       -3.8936966046        0.1258004090
 H         -7.5569861566       -3.9685182653        0.3443050432
 H         -6.8006215407       -2.4630580325       -0.1761280414
 H         -4.8598684336       -2.5344567988       -4.9341993432
 H         -5.5858871745       -3.6992359648       -6.0487390027
 H         -4.2837865593       -4.2038002382       -4.9712402512
 H          5.6134974821        3.6791041899       -6.0287512750
 H          4.3069564498        4.1864025672       -4.9579488776
 H          4.8812840234        2.5165779287       -4.9159050794
 H          6.8067376574        2.4475275768       -0.1502205721
 H          5.8126994458        3.8753962982        0.1456917760
 H          7.5559433057        3.9557589592        0.3727164268
 H         -4.3075460557        4.1912404729        4.9552333397
 H         -4.8896014984        2.5241188924        4.9120985344
 H         -5.6176387892        3.6897200918        6.0244617482
 H         -7.5495159526        3.9779399429       -0.3798960753
 H         -6.7845133857        2.4762267183        0.1384502049
 H         -5.8056769431        3.9155988106       -0.1526937879
 H          4.8640803982       -2.5236352588        4.9404590287
 H          5.5919068743       -3.6894331338        6.0527863341
 H          4.2880426006       -4.1930074238        4.9769743946
 H          5.8068283809       -3.8643082504       -0.1196241769
 H          7.5496923691       -3.9577716080       -0.3445090683
 H          6.8114076434       -2.4448513132        0.1806499480
  196
       -337.04702514
 O         -6.0259003845        0.4240835094        1.6543320019
 C         -4.9455213320        0.9704264261        1.6809350673
 N         -4.8430922492        2.3488572683        1.8184151112
 C         -3.6709219559        3.0743707097        1.8524706738
 O         -3.6746336498        4.2911236222        1.9012404665
 C         -3.6731465548        0.2280630849        1.6212151671
 C         -2.4408691694        0.8955896043        1.7639587449
 C         -1.2424289360        0.1459587388        1.8714347168
 C         -0.0065761203        0.8366598502        1.9981805460
 C         -0.0367246962        2.2155529476        2.1721294521
 C         -1.2200179334        2.9346866704        2.1259293209
 C         -2.4200276756        2.2960311156        1.8792933063
 C         -1.3025725895       -1.2737636032        1.9092214613
 C         -0.1332620022       -1.9687491721        2.4165210437
 C          1.1175743091       -1.2969029147        2.4253971497
 C          1.2257919164        0.0696752401        2.0594284941
 C          2.5012766234        0.6193916844        1.8810590389
 C          2.7112867826        1.9318821643        1.2755042769
 C          3.3946457409        3.0435193610        1.7395949214
 N          3.2402967620        3.9650660167        0.7646250177
 N          2.5356183711        3.4477282199       -0.2336436736
 N          2.2159747195        2.2459469474        0.0565150351
 C          3.4896602550        5.3908165588        0.7987430328
 C          2.1236412061        6.0166427717        0.6543241778
 C          1.2888764684        6.1167168509        1.7593181492
 C         -0.0586595656        6.3840356389        1.5952580211
 C          1.6142328647        6.2774868585       -0.6117414097
 C          0.2698541601        6.5503208257       -0.7718631335
 C         -0.5885299447        6.5500963927        0.3232186731
 C         -2.0745547915        6.5711899242        0.1061278523
 N         -2.4716194794        5.3356647917       -0.5308561004
 C         -1.7764359406        4.1894420405       -0.6455068994
 C         -2.6460222096        3.3183080198       -1.2847068109
 N         -3.7981932044        4.0003279370       -1.5007029170
 N         -3.6764419776        5.1915487900       -1.0608098615
 C         -2.5067914081        1.9035446729       -1.5883170912
 C         -1.2967933106        1.2754073793       -1.9182433442
 C         -0.1245198928        1.9690785669       -2.4205679622
 C         -0.1975267420        3.2361282203       -2.9897961864
 C          0.9363815559        3.9085862700       -3.4142217442
 C          2.1842009103        3.3254080139       -3.2901401590
 C          2.2853877823        2.0034356091       -2.8221337333
 C          3.5444133396        1.3784585816       -2.7411826899
 C          4.7565443095        2.0746820344       -3.1952759275
 N          4.5744553913        3.3629466848       -3.6691398028
 C          3.3851315785        4.0738231962       -3.6801468517
 O          3.3644523861        5.2444021075       -4.0085137068
 O          5.8622201486        1.5712503387       -3.1710200261
 C          3.6434384207        0.1068223251       -2.2185687546
 C          2.5045743442       -0.6216829122       -1.8718247169
 C          2.7094128025       -1.9340163133       -1.2645130264
 C          3.3984705206       -3.0451426355       -1.7213873317
 N          3.2342836379       -3.9669116833       -0.7482418897
 C          3.4857708944       -5.3923883336       -0.7787165749
 C          2.1195864408       -6.0194786332       -0.6418824862
 C          1.2906482040       -6.1186114175       -1.7513623018
 C         -0.0578475844       -6.3853140390       -1.5945688763
 C         -0.5944069602       -6.5518277485       -0.3254050040
 C          0.2583000582       -6.5538893271        0.7741029596
 C          1.6036291615       -6.2815648008        0.6212611373
 N          2.5184894470       -3.4501683422        0.2424462302
 N          2.2012313300       -2.2486136406       -0.0509403524
 C          1.2306028953       -0.0706690499       -2.0567810365
 C         -0.0028015035       -0.8363977611       -2.0016175723
 C         -1.2383946625       -0.1443529666       -1.8800203919
 C         -2.4380536723       -0.8926512270       -1.7771402332
 C         -3.6701426881       -0.2237645541       -1.6391066682
 C         -4.9430293173       -0.9650110205       -1.7025006203
 O         -6.0229848234       -0.4176838348       -1.6791594097
 C         -3.6805504056        1.1438197572       -1.4948294645
 C         -2.4181399096       -2.2931329384       -1.8921926714
 C         -3.6698490547       -3.0702619738       -1.8692286736
 N         -4.8414371439       -2.3436018180       -1.8391236188
 O         -3.6745499150       -4.2870246970       -1.9175903432
 C         -1.2179193154       -2.9330275089       -2.1346743225
 C         -0.0336973968       -2.2151633075       -2.1764227093
 C          1.1256335280        1.2959447088       -2.4234083355
 C          3.6376097644       -0.1103749717        2.2333787076
 C          3.5347044970       -1.3821407910        2.7549730982
 C          2.2746441405       -2.0058350073        2.8294281127
 C          2.1699091258       -3.3280824352        3.2959666966
 C          3.3682819885       -4.0781751438        3.6905126450
 N          4.5581141783       -3.3681004725        3.6870002129
 C          4.7437416903       -2.0793926377        3.2157712649
 O          5.8497725732       -1.5764608473        3.1989414468
 O          3.3452622920       -5.2494626090        4.0162402777
 C          0.9209259246       -3.9099774685        3.4139887792
 C         -0.2102501579       -3.2359375228        2.9848890788
 C         -2.5119416083       -1.9004993412        1.5742644752
 C         -2.6522359306       -3.3150877853        1.2703467285
 C         -1.7818802984       -4.1882700802        0.6350323041
 N         -2.4789282538       -5.3331859695        0.5182548172
 C         -2.0815175398       -6.5701521231       -0.1157714780
 N         -3.6855084399       -5.1864173823        1.0434110231
 N         -3.8065639991       -3.9947967144        1.4823172998
 C         -3.6844709618       -1.1394243692        1.4764220140
 H          0.8722017716        2.7495252935        2.3916499363
 H         -1.2190572276        4.0015838630        2.2897542782
 H          3.9279654448        3.2308267280        2.6473874869
 H          4.1404152123        5.6669558579       -0.0325954489
 H          3.9694844454        5.6402769432        1.7465829876
 H          1.6830790822        5.9415274657        2.7506940129
 H         -0.7094153639        6.4254122060        2.4564957095
 H          2.2564745245        6.2193103778       -1.4767657072
 H         -0.1280807915        6.7130512835       -1.7623449435
 H         -2.6178674255        6.6470077300        1.0535338316
 H         -2.3885137951        7.3932175676       -0.5442058003
 H         -0.7740318088        4.0539065379       -0.3020613664
 H         -1.1581969173        3.7079826239       -3.1180950881
 H          0.8652660147        4.8987193600       -3.8387360704
 H          4.6243113164       -0.3300188288       -2.0964411874
 H          3.9415463214       -3.2320698868       -2.6234471929
 H          3.9719883024       -5.6426194856       -1.7230906693
 H          4.1316047602       -5.6665175217        0.0571525470
 H          1.6901392939       -5.9427901567       -2.7405079777
 H         -0.7041615020       -6.4255195821       -2.4591958847
 H         -0.1449638847       -6.7172209405        1.7623292211
 H          2.2414350168       -6.2244744531        1.4896460875
 H         -4.6198065336        1.6532959145       -1.3519571420
 H         -1.2175596275       -3.9999128475       -2.2986001654
 H          0.8755407248       -2.7499347798       -2.3928219896
 H          4.6195110782        0.3256377063        2.1166352949
 H          0.8467633934       -4.9003278177        3.8374569621
 H         -1.1720158148       -3.7067369874        3.1086600630
 H         -0.7778574680       -4.0548189301        0.2955163351
 H         -2.4002976666       -7.3908791487        0.5338464454
 H         -2.6204206296       -6.6457693175       -1.0657036113
 H         -4.6237592537       -1.6477774045        1.3298597165
 C         -6.0593042464       -3.0604750127       -2.1308065399
 C         -6.9707417779       -3.3669432949       -1.1246504405
 C         -6.7413107223       -2.9647889515        0.2951708852
 C         -8.1203364532       -4.0617603068       -1.4821396218
 H         -8.8390877295       -4.3110916071       -0.7158119321
 C         -8.3546929971       -4.4321732507       -2.7916223327
 H         -9.2533490380       -4.9735368086       -3.0481273493
 C         -7.4437059581       -4.1015465477       -3.7776826651
 H         -7.6319969070       -4.3786085187       -4.8046484034
 C         -6.2858857780       -3.4062079568       -3.4628426808
 C         -5.3061776754       -3.0299195314       -4.5349568339
 C          5.7400184882        4.0187196667       -4.2011839489
 C          6.4592558459        4.9029427796       -3.4050329604
 C          6.0043152769        5.2025438200       -2.0100149067
 C          7.5826431323        5.5123205660       -3.9451409995
 H          8.1526827999        6.2025548185       -3.3407601750
 C          7.9746191206        5.2416725929       -5.2427172136
 H          8.8521680326        5.7203125002       -5.6510541983
 C          7.2448129856        4.3612885281       -6.0199727827
 H          7.5520909470        4.1546469637       -7.0345160748
 C          6.1151477364        3.7360563406       -5.5120042946
 C          5.3156691323        2.7789092071       -6.3421277321
 C         -6.0610602281        3.0664969708        2.1077297109
 C         -6.2905674376        3.4110818809        3.4395640681
 C         -5.3137599916        3.0328865873        4.5136591004
 C         -7.4485689963        4.1070640119        3.7522921145
 H         -7.6391605518        4.3831947454        4.7790845373
 C         -8.3568590245        4.4394526464        2.7643369059
 H         -9.2556883500        4.9812993628        3.0192074972
 C         -8.1196561309        4.0701267680        1.4550515222
 H         -8.8363818829        4.3207793726        0.6872613132
 C         -6.9698171220        3.3746268179        1.0996722565
 C         -6.7373870522        2.9733048414       -0.3199109514
 C          5.7198625598       -4.0245531085        4.2265627756
 C          6.4481432922       -4.9036762217        3.4330498310
 C          6.0061830579       -5.1982782974        2.0328105708
 C          7.5678681450       -5.5131002721        3.9806885722
 H          8.1449459445       -6.1993324546        3.3784372184
 C          7.9472675435       -5.2476117575        5.2830637804
 H          8.8220846055       -5.7262195831        5.6972555489
 C          7.2083012179       -4.3725635007        6.0577124067
 H          7.5056528187       -4.1701229967        7.0760529405
 C          6.0821111698       -3.7473145840        5.5421494350
 C          5.2723825252       -2.7961093453        6.3691795977
 H         -6.6844814680       -1.8790685198        0.3757158554
 H         -5.8174731741       -3.4031663837        0.6735732260
 H         -7.5601358623       -3.3075312422        0.9217418146
 H         -5.0647704915       -1.9677723542       -4.4844841436
 H         -5.7193649802       -3.2451697769       -5.5169360262
 H         -4.3800442701       -3.5940674247       -4.4214551459
 H          4.2653461772        3.0701832517       -6.3607003202
 H          5.3810158142        1.7744746762       -5.9234587949
 H          5.6894958433        2.7534644345       -7.3621176445
 H          6.7570026900        5.7749092493       -1.4735353899
 H          5.8036508471        4.2794548655       -1.4661665559
 H          5.0844751304        5.7869167396       -2.0586978453
 H         -5.7293982031        3.2468633931        5.4948818570
 H         -4.3871374751        3.5968790318        4.4033641593
 H         -5.0725723294        1.9707304000        4.4622970764
 H         -6.6800135476        1.8876494290       -0.4008277435
 H         -5.8129406220        3.4121634326       -0.6963029851
 H         -7.5551345912        3.3159955879       -0.9479140393
 H          5.8111301197       -4.2733718316        1.4900200464
 H          5.0856429513       -5.7823370669        2.0709780093
 H          6.7634745391       -5.7692989361        1.5014342506
 H          4.2234635685       -3.0928564860        6.3799223781
 H          5.3352966536       -1.7902739950        5.9535136023
 H          5.6391097227       -2.7714135460        7.3917563063
  196
       -337.04633215
 O         -6.2687371043        0.2827072270        2.3839334993
 C         -5.2774404871        0.9331712487        2.1385884191
 N         -5.3528817087        2.3011685669        1.9276258349
 C         -4.2988557178        3.1241292164        1.6109047486
 O         -4.4687940739        4.2972850217        1.3236168785
 C         -3.9314217551        0.3384880399        2.0409399074
 C         -2.7928203698        1.1316160842        1.8062834474
 C         -1.5023777367        0.5380938390        1.7982482914
 C         -0.3722233033        1.3886126219        1.6344052449
 C         -0.5932173186        2.7368472996        1.3780309269
 C         -1.8521784533        3.3035880968        1.3983506539
 C         -2.9609787232        2.5136637553        1.6183766200
 C         -1.3706567371       -0.8771617921        1.9175855075
 C         -0.0242664846       -1.4261449661        1.9187940949
 C          1.0970756738       -0.5803892092        1.6709363277
 C          0.9691977768        0.8342573320        1.6594903047
 C          2.1397652475        1.6128593351        1.7203034550
 C          2.1406386441        3.0231880904        2.1050279337
 C          2.6869423328        4.1281637091        1.4771774413
 N          2.2681984534        5.1770168169        2.2209738829
 N          1.5641542646        4.7429184920        3.2586317498
 N          1.4881548452        3.4720332430        3.2108376212
 C          2.2514640755        6.5631357221        1.8193094887
 C          1.0877975669        6.7292342216        0.8636387969
 C          1.2867151909        6.7433023489       -0.5114771900
 C          0.2042556007        6.7369826902       -1.3753873825
 C         -0.2112368160        6.7414861051        1.3577310836
 C         -1.2937177959        6.7449017152        0.4938038391
 C         -1.0947907992        6.7263218345       -0.8812432556
 C         -2.2583580072        6.5570255945       -1.8364804102
 N         -2.2733334770        5.1701341383       -2.2355196651
 C         -2.6899988805        4.1222045917       -1.4892914935
 C         -2.1422070742        3.0167698046       -2.1150081482
 N         -1.4911383017        3.4642743417       -3.2222095731
 N         -1.5691811400        4.7349459796       -3.2726777962
 C         -2.1396897761        1.6072794916       -1.7274311853
 C         -0.9686786678        0.8293902605       -1.6656869409
 C          0.3726762563        1.3841045068       -1.6417391642
 C          0.5933097705        2.7332245117       -1.3897320240
 C          1.8522619345        3.2999989742       -1.4098881147
 C          2.9615673529        2.5094183201       -1.6251156296
 C          2.7936857276        1.1267725495       -1.8090314834
 C          3.9327958741        0.3328907830       -2.0388036312
 C          5.2790348555        0.9272820613       -2.1355167713
 N          5.3542418310        2.2958626602       -1.9281825076
 C          4.2994635856        3.1199114745       -1.6167695139
 O          4.4686847735        4.2940866771       -1.3332506465
 O          6.2707193286        0.2760568765       -2.3772760602
 C          3.7859619277       -1.0243243707       -2.1638276742
 C          2.5409052018       -1.6546732301       -2.0195542376
 C          2.6905664155       -3.1069452355       -1.9341649121
 C          2.2290714721       -4.0388033056       -1.0186073847
 N          2.8888402809       -5.1732826166       -1.3258025376
 C          2.7967359191       -6.4442428731       -0.6506841746
 C          1.3540437573       -6.6845004733       -0.3015073240
 C          0.9393619483       -6.7282482766        1.0224259440
 C         -0.4082387619       -6.7287161706        1.3296753562
 C         -1.3604997214       -6.6832188014        0.3175957544
 C         -0.9459007271       -6.7286967915       -1.0062791411
 C          0.4017098186       -6.7304667356       -1.3135198870
 N          3.6854739377       -4.9683303930       -2.3615427251
 N          3.5916253324       -3.7493095057       -2.7226229499
 C          1.3718516758       -0.8823073860       -1.9175373518
 C          0.0254855634       -1.4312046176       -1.9206774674
 C         -1.0961601851       -0.5853441581       -1.6747049750
 C         -2.3864405820       -1.1687865921       -1.5755368430
 C         -3.5185522741       -0.3516654139       -1.3895869300
 C         -4.8645025612       -0.9382614580       -1.2752427957
 O         -5.8575878423       -0.2667193209       -1.0863178549
 C         -3.3848747716        1.0144420867       -1.5089092723
 C         -2.5638543243       -2.5532045605       -1.7461170788
 C         -3.8876049324       -3.1740060131       -1.5929540808
 N         -4.9526660870       -2.3097330324       -1.4391503855
 O         -4.0483976994       -4.3810098838       -1.6058908609
 C         -1.4902516875       -3.3156140210       -2.1674297934
 C         -0.2291314939       -2.7539675265       -2.2703853581
 C          1.5032195938        0.5332454218       -1.8015822599
 C          3.3853318886        1.0202258176        1.5037413485
 C          3.5195385076       -0.3460519560        1.3860123828
 C          2.3875994688       -1.1634213020        1.5721963442
 C          2.5654855566       -2.5477168917        1.7435792564
 C          3.8895848779       -3.1681760826        1.5918031887
 N          4.9545113653       -2.3035878496        1.4386173281
 C          4.8658625669       -0.9322825409        1.2738246262
 O          5.8589691038       -0.2603440766        1.0861814736
 O          4.0507476986       -4.3751051749        1.6059532651
 C          1.4920668245       -3.3101867648        2.1652561156
 C          0.2308792253       -2.7487788301        2.2686009005
 C         -2.5395493471       -1.6489819484        2.0247964279
 C         -2.6895680973       -3.1014961299        1.9440084998
 C         -2.2352173150       -4.0343684407        1.0260072937
 N         -2.8922203185       -5.1686284270        1.3400388383
 C         -2.8028870318       -6.4406919242        0.6666822538
 N         -3.6804422279       -4.9625130637        2.3819741426
 N         -3.5840297368       -3.7429260926        2.7406368123
 C         -3.7842621419       -1.0182687507        2.1702279409
 H          0.2306120349        3.3789973827        1.1361957085
 H         -1.9675534241        4.3668022473        1.2601214041
 H          3.3033045575        4.2515499014        0.6134257316
 H          3.1988731502        6.8112571377        1.3369056879
 H          2.1136329295        7.1663539311        2.7186663076
 H          2.2911909754        6.7479190349       -0.9106008768
 H          0.3669185495        6.7119181926       -2.4429520208
 H         -0.3739279013        6.7198959978        2.4253567151
 H         -2.2981826886        6.7506723288        0.8929253517
 H         -3.2060013138        6.8048332941       -1.3543873161
 H         -2.1214379975        7.1587646397       -2.7369761136
 H         -3.3061085392        4.2465193452       -0.6255129443
 H         -0.2308538935        3.3762289741       -1.1515046921
 H          1.9673190913        4.3636577505       -1.2749279802
 H          4.6558307025       -1.6310195959       -2.3597141453
 H          1.5132598984       -3.9773372895       -0.2285026048
 H          3.1978602573       -7.1973399889       -1.3336331099
 H          3.4170452444       -6.4045714471        0.2511690305
 H          1.6778013172       -6.7342581333        1.8103660673
 H         -0.7265665507       -6.7267422524        2.3624371101
 H         -1.6844415058       -6.7348956250       -1.7941079256
 H          0.7200313905       -6.7299505457       -2.3462875319
 H         -4.2745838966        1.6267652717       -1.4948287592
 H         -1.6500824240       -4.3530798343       -2.4185995872
 H          0.5667456816       -3.3637750498       -2.6587533239
 H          4.2748032639        1.6328637621        1.4896497856
 H          1.6521780729       -4.3475261435        2.4167633244
 H         -0.5645158061       -3.3587921635        2.6575480062
 H         -1.5256448530       -3.9739242472        0.2302268104
 H         -3.2048080888       -7.1921067205        1.3509776481
 H         -3.4232169959       -6.4013507806       -0.2351606998
 H         -4.6536980614       -1.6242660585        2.3702721028
 C         -6.2737372165       -2.8678977002       -1.5990320379
 C         -7.0666397707       -3.1605618935       -0.4950807280
 C         -6.5894848235       -2.8998574207        0.8957446611
 C         -8.3298932430       -3.6925998433       -0.7240200745
 H         -8.9600960931       -3.9248879404        0.1212519257
 C         -8.7824959368       -3.9231375125       -2.0083100059
 H         -9.7663301406       -4.3385950459       -2.1677270421
 C         -7.9788326079       -3.6196958607       -3.0922834591
 H         -8.3350897885       -3.7951430252       -4.0966198699
 C         -6.7134902848       -3.0841505539       -2.9046929162
 C         -5.8406363348       -2.7420923726       -4.0753591661
 C          6.6529698083        2.9048959986       -2.0653734743
 C          7.4225949561        3.1546679635       -0.9337306523
 C          6.9191697837        2.8069998347        0.4312454339
 C          8.6686855505        3.7409371552       -1.1122338935
 H          9.2843897184        3.9418730183       -0.2479658501
 C          9.1260696492        4.0635131436       -2.3758792854
 H         10.0986897351        4.5168784226       -2.4970930568
 C          8.3415643175        3.8092997508       -3.4857548455
 H          8.7002794437        4.0643798648       -4.4719460087
 C          7.0904110526        3.2257961586       -3.3478239707
 C          6.2305924347        2.9402194018       -4.5414782571
 C         -6.6511599875        2.9108797044        2.0655783760
 C         -7.0847598282        3.2383566202        3.3476541683
 C         -6.2214520520        2.9585030751        4.5401473488
 C         -8.3353101933        3.8230161243        3.4862262605
 H         -8.6910819367        4.0833272426        4.4721241707
 C         -9.1229143115        4.0718277890        2.3773039254
 H        -10.0949943091        4.5262282805        2.4990176908
 C         -8.6693546722        3.7425652067        1.1139880248
 H         -9.2875335578        3.9392901342        0.2505162382
 C         -7.4239493766        3.1550183566        0.9348911213
 C         -6.9241709150        2.8004970850       -0.4296663267
 C          6.2756260482       -2.8603815616        1.6033854148
 C          6.7111053286       -3.0739500252        2.9109581316
 C          5.8338060648       -2.7310501375        4.0780849528
 C          7.9764210284       -3.6075980653        3.1039409800
 H          8.3293438462       -3.7808763507        4.1098250977
 C          8.7842914274       -3.9117428119        2.0233193609
 H          9.7681190709       -4.3255988054        2.1868696925
 C          8.3358584642       -3.6839430522        0.7370976789
 H          8.9693809642       -3.9167780851       -0.1055337541
 C          7.0727455880       -3.1539115756        0.5026843607
 C          6.6003991331       -2.8965874735       -0.8903918089
 H         -5.5725066379       -3.2633115894        1.0269287286
 H         -7.2283232242       -3.3951979905        1.6213541775
 H         -6.6100282091       -1.8284280006        1.0998667467
 H         -5.5101613846       -1.7042049302       -4.0218195018
 H         -6.3820054051       -2.8854803555       -5.0065334201
 H         -4.9549657419       -3.3780665755       -4.0916389902
 H          6.6825108577        3.3461866081       -5.4424113202
 H          5.2398275048        3.3789173874       -4.4200563178
 H          6.1110931817        1.8642201827       -4.6696384096
 H          7.6608141099        3.0552602942        1.1857637815
 H          6.6984926092        1.7423985751        0.5002810207
 H          6.0079618855        3.3658397190        0.6469946094
 H         -5.2315326384        3.3978648871        4.4142834128
 H         -6.1003020577        1.8831694525        4.6722766461
 H         -6.6713948778        3.3675668007        5.4406779225
 H         -6.0139693778        3.3588706981       -0.6508443476
 H         -7.6681000805        3.0443190607       -1.1833894041
 H         -6.7027042686        1.7357642814       -0.4940091116
 H          6.3723089768       -2.8718687613        5.0113019291
 H          4.9490845324       -3.3683921248        4.0926499071
 H          5.5018630025       -1.6937775017        4.0215938679
 H          6.6148048419       -1.8251410370       -1.0948426125
 H          5.5866420266       -3.2671960572       -1.0265459040
 H          7.2460724324       -3.3877808256       -1.6127421432
